# Supplementary material for: Identification of scaffold proteins for improved endogenous engineering of extracellular vesicles
Source: Nat Commun. 2023 Aug 7;14:4734. doi: 10.1038/s41467-023-40453-0 (PMC10406850; doi:10.1038/s41467-023-40453-0)
Supplement: Supplementary file 3 — Source Data [file 41467_2023_40453_MOESM3_ESM.xlsx]

## Sheet: Figure 1
Figure 1a. EV-sorting protein candidates							Figure 1b. SEC elution profiles
Gene Name	Entry	Entry name	Length (aa)	Mass (Da)	Transmembrane domain			CD63-Tluc		Tluc
TSPAN8	P19075	TSN8_HUMAN	237	26044	Yes		Fraction No.	PBS	Triton	PBS	Triton
ITGA6	P23229	ITA6_HUMAN	1130	126606	Yes		0	0	0	0	0
IFITM3	Q01628	IFM3_HUMAN	133	14632	Yes		1	0.0089933	1	0.0006798	0.0435484
SLC30A4	O14863	ZNT4_HUMAN	429	47483	Yes		2	0.0023154	0.318792	0.0003903	0.018871
LAPTM4B	Q86VI4	LAP4B_HUMAN	317	35123	Yes		3	0.0008423	0.0647651	0.0061774	0.0129839
SCARB1	Q8WTV0	SCRB1_HUMAN	552	60878	Yes		4	0.0025168	0.0354027	0.129032	0.119355
TSPAN3	O60637	TSN3_HUMAN	253	28018	Yes		5	0.0073154	0.0312081	0.48629	0.445161
CD63	P08962	CD63_HUMAN	238	25637	Yes		6	0.0119631	0.029698	0.935484	0.806452
CD82	P27701	CD82_HUMAN	267	29626	Yes		7	0.0131208	0.0244966	1	0.870968
CD53	P19397	CD53_HUMAN	219	24341	Yes		8	0.0095973	0.0186242	0.654839	0.667742
SLC2A1	P11166	GTR1_HUMAN	492	54084	Yes		9	0.0046309	0.011594	0.412097	0.395968
SLC38A9	Q8NBW4	S38A9_HUMAN	561	63776	Yes		10	0.0017785	0.0072651	0.148387	0.151613
YIPF2	Q9BWQ6	YIPF2_HUMAN	316	35151	Yes		11	0.000354	0.0046644	0.0299194	0.0408871
CLCN3	P51790	CLCN3_HUMAN	818	90966	Yes		12	8.56e-05	0.0031711	0.0052661	0.0102419
CD3E	P07766	CD3E_HUMAN	207	23147	Yes
TSPAN31	Q12999	TSN31_HUMAN	210	23053	Yes		Figure 1d. Percentage of intravesicular Tluc
CD9	P21926	CD9_HUMAN	228	25416	Yes		SEC fractionation			without fractionation
TSPAN12	O95859	TSN12_HUMAN	305	35383	Yes		89.2801	87.236	89.6925	90.3122	86.5698	87.6955
CD81	P60033	CD81_HUMAN	236	25809	Yes		Two-tailed Mann-whitney test: P > 0.9999
ASAH2	Q9NR71	ASAH2_HUMAN	780	85516	Yes
TSPAN16	Q9UKR8	TSN16_HUMAN	245	26266	Yes
TSPAN18	Q96SJ8	TSN18_HUMAN	248	27710	Yes
TSPAN2	O60636	TSN2_HUMAN	221	24148	Yes
TSPAN4	O14817	TSN4_HUMAN	238	26118	Yes
TSPAN9	O75954	TSN9_HUMAN	239	26779	Yes
TSPAN32	Q96QS1	TSN32_HUMAN	320	34631	Yes
UPK1A	O00322	UPK1A_HUMAN	258	28879	Yes
MARCHF1	Q8TCQ1	MARH1_HUMAN	289	32308	Yes
SLC39A14	Q15043	S39AE_HUMAN	492	54212	Yes
TSPAN19	P0C672	TSN19_HUMAN	248	28460	Yes
UPK1B	O75841	UPK1B_HUMAN	260	29643	Yes
TSPAN7	P41732	TSN7_HUMAN	249	27574	Yes
SPPL2A	Q8TCT8	SPP2A_HUMAN	520	58143	Yes
CD37	P11049	CD37_HUMAN	281	31703	Yes
TSPAN5	P62079	TSN5_HUMAN	268	30337	Yes
TSPAN14	Q8NG11	TSN14_HUMAN	270	30691	Yes
RNF13	O43567	RNF13_HUMAN	381	42814	Yes
CD8A	P01732	CD8A_HUMAN	235	25729	Yes
VAMP7	P51809	VAMP7_HUMAN	220	24935	Yes
SLC1A1	P43005	EAA3_HUMAN	524	57100	Yes
SPAAR	A0A1B0GVQ0	SPAR_HUMAN	90	9632	Yes
CD151	P48509	CD151_HUMAN	253	28295	Yes
TSPAN11	A1L157	TSN11_HUMAN	253	28245	Yes
PIP4P2	Q8N4L2	PP4P2_HUMAN	257	28081	Yes
LRAT	O95237	LRAT_HUMAN	230	25703	Yes
TSPAN13	O95857	TSN13_HUMAN	204	22147	Yes
TSPAN6	O43657	TSN6_HUMAN	245	27563	Yes
TSPAN17	Q96FV3	TSN17_HUMAN	270	30264	Yes
ROM1	Q03395	ROM1_HUMAN	351	37205	Yes
VTI1B	Q9UEU0	VTI1B_HUMAN	232	26688	Yes
SLC9A9	Q8IVB4	SL9A9_HUMAN	645	72565	Yes
PIP4P1	Q86T03	PP4P1_HUMAN	277	29470	Yes
HLA-DRA	P01903	DRA_HUMAN	254	28621	Yes
HLA-DMB	P28068	DMB_HUMAN	263	28943	Yes
HLA-DRB1	P01911	DRB1_HUMAN	266	29966	Yes
HLA-DRB3	P79483	DRB3_HUMAN	266	29962	Yes
HLA-DRB5	Q30154	DRB5_HUMAN	266	30056	Yes
HLA-DRB4	P13762	DRB4_HUMAN	266	29941	Yes
NDFIP2	Q9NV92	NFIP2_HUMAN	336	36390	Yes
HLA-DMA	P28067	DMA_HUMAN	261	29194	Yes
TMEM59	Q9BXS4	TMM59_HUMAN	323	36223	Yes
SNX14	Q9Y5W7	SNX14_HUMAN	946	110182	Yes
TSPAN15	O95858	TSN15_HUMAN	294	33165	Yes
CD300LG	Q6UXG3	CLM9_HUMAN	332	36060	Yes
PRPH2	P23942	PRPH2_HUMAN	346	39186	Yes
TSPAN33	Q86UF1	TSN33_HUMAN	283	31538	Yes
SDC1	P18827	SDC1_HUMAN	310	32462	Yes
CLIC1	O00299	CLIC1_HUMAN	241	26923	Yes
GIMAP5	Q96F15	GIMA5_HUMAN	307	34846	Yes
MMD	Q15546	PAQRB_HUMAN	238	27667	Yes
MR1	Q95460	HMR1_HUMAN	341	39366	Yes
HLA-A	P04439	HLAA_HUMAN	365	40841	Yes
BSG	P35613	BASI_HUMAN	385	42200	Yes
ATP1B3	P54709	AT1B3_HUMAN	279	31513	Yes
CLIC4	Q9Y696	CLIC4_HUMAN	253	28772	Yes
CLN3	Q13286	CLN3_HUMAN	438	47623	Yes
PLD3	Q8IV08	PLD3_HUMAN	490	54705	Yes
CD4	P01730	CD4_HUMAN	458	51111	Yes
TMEM98	Q9Y2Y6	TMM98_HUMAN	226	24611	Yes
NTRK1	P04629	NTRK1_HUMAN	796	87497	Yes
ICAM1	P05362	ICAM1_HUMAN	532	57825	Yes
GGT1	P19440	GGT1_HUMAN	569	61410	Yes
GALNTL5	Q7Z4T8	GLTL5_HUMAN	443	51427	Yes
STARD3	Q14849	STAR3_HUMAN	445	50502	Yes
SLC1A5	Q15758	AAAT_HUMAN	541	56598	Yes
KIT	P10721	KIT_HUMAN	976	109865	Yes
SLC29A3	Q9BZD2	S29A3_HUMAN	475	51815	Yes
STARD3NL	O95772	STR3N_HUMAN	234	26655	Yes
MMP14	P50281	MMP14_HUMAN	582	65894	Yes
STOML1	Q9UBI4	STML1_HUMAN	398	42968	Yes
IGSF8	Q969P0	IGSF8_HUMAN	613	65034	Yes
PMEL	P40967	PMEL_HUMAN	661	70255	Yes
CD44	P16070	CD44_HUMAN	742	81538	Yes
MCOLN2	Q8IZK6	MCLN2_HUMAN	566	65942	Yes
MCOLN1	Q9GZU1	MCLN1_HUMAN	580	65022	Yes
ATG9A	Q7Z3C6	ATG9A_HUMAN	839	94447	Yes
CLCN4	P51793	CLCN4_HUMAN	760	84917	Yes
TFRC	P02786	TFR1_HUMAN	760	84871	Yes
ADAM30	Q9UKF2	ADA30_HUMAN	790	88940	Yes
NSG2	Q9Y328	NSG2_HUMAN	171	19085	Yes
SLC30A3	Q99726	ZNT3_HUMAN	388	41945	Yes
VAMP8	Q9BV40	VAMP8_HUMAN	100	11438	Yes
TSPAN10	Q9H1Z9	TSN10_HUMAN	355	36498	Yes
CYB561A3	Q8NBI2	CYAC3_HUMAN	242	27214	Yes
CLDN1	O95832	CLD1_HUMAN	211	22744	Yes
CLDN7	O95471	CLD7_HUMAN	211	22418	Yes
NSG1	P42857	NSG1_HUMAN	185	20913	Yes
PTGFRN	Q9P2B2	FPRP_HUMAN	879	98556	Yes
ABHD6	Q9BV23	ABHD6_HUMAN	337	38331	Yes
TMEM9	Q9P0T7	TMEM9_HUMAN	183	20574	Yes
TMEM165	Q9HC07	TM165_HUMAN	324	34906	Yes
ELAPOR1	Q6UXG2	ELAP1_HUMAN	1013	111382	Yes
TMEM106B	Q9NUM4	T106B_HUMAN	274	31127	Yes
ITGA3	P26006	ITA3_HUMAN	1051	116612	Yes
ITGAV	P06756	ITAV_HUMAN	1048	116038	Yes
PSMD11	O00231	PSD11_HUMAN	422	47464	No
SDCBP	O00560	SDCB1_HUMAN	298	32444	No
MYL12B	O14950	ML12B_HUMAN	172	19779	No
HGS	O14964	HGS_HUMAN	777	86192	No
WDR1	O75083	WDR1_HUMAN	606	66194	No
GNAS1	O95467	GNAS3_HUMAN	245	28029	No
LDHA	P00338	LDHA_HUMAN	332	36689	No
IL1B	P01584	IL1B_HUMAN	269	30748	No
LMNA	P02545	LMNA_HUMAN	664	74139	No
ANXA1	P04083	ANXA1_HUMAN	346	38714	No
GAPDH	P04406	G3P_HUMAN	335	36053	No
gag	P04591	GAG_HV1H2	500	55930	No
HSPB1	P04792	HSPB1_HUMAN	205	22783	No
GNAI2	P04899	GNAI2_HUMAN	355	40451	No
ATP5F1B	P06576	ATPB_HUMAN	529	56560	No
GPI	P06744	G6PI_HUMAN	558	63147	No
NPM1	P06748	NPM_HUMAN	294	32575	No
LDHB	P07195	LDHB_HUMAN	334	36638	No
P4HB	P07237	PDIA1_HUMAN	508	57116	No
TUBB	P07437	TBB5_HUMAN	444	49671	No
PFN1	P07737	PROF1_HUMAN	140	15054	No
ANXA6	P08133	ANXA6_HUMAN	673	75873	No
HSP90AB1	P08238	HS90B_HUMAN	724	83264	No
GNAI3	P08754	GNAI3_HUMAN	354	40532	No
GSTP1	P09211	GSTP1_HUMAN	210	23356	No
LGALS1	P09382	LEG1_HUMAN	135	14716	No
ANXA4	P09525	ANXA4_HUMAN	319	35883	No
CNP	P09543	CN37_HUMAN	421	47579	No
HSPA1A	P0DMV8	HS71A_HUMAN	641	70052	No
HSPA1B	P0DMV9	HS71B_HUMAN	641	70052	No
CALM1	P0DP23	CALM1_HUMAN	149	16838	No
CALM2	P0DP24	CALM2_HUMAN	149	16838	No
CALM3	P0DP25	CALM3_HUMAN	149	16838	No
HSPD1	P10809	CH60_HUMAN	573	61055	No
HSPA5	P11021	BIP_HUMAN	654	72333	No
HSPA8	P11142	HSP7C_HUMAN	646	70898	No
G6PD	P11413	G6PD_HUMAN	515	59257	No
MTHFD1	P11586	C1TC_HUMAN	935	101531	No
IMPDH2	P12268	IMDH2_HUMAN	514	55805	No
ACTN1	P12814	ACTN1_HUMAN	892	103058	No
EEF2	P13639	EF2_HUMAN	858	95338	No
CD59	P13987	CD59_HUMAN	128	14177	No
PKM	P14618	KPYM_HUMAN	531	57937	No
HSP90B1	P14625	ENPL_HUMAN	803	92469	No
EZR VIL2	P15311	EZRI_HUMAN	586	69413	No
LGALS3	P17931	LEG3_HUMAN	250	26152	No
TCP1	P17987	TCPA_HUMAN	556	60344	No
PGAM1	P18669	PGAM1_HUMAN	254	28804	No
MYL12A	P19105	ML12A_HUMAN	171	19794	No
NT5E	P21589	5NTD_HUMAN	574	63368	No
PAICS	P22234	PUR6_HUMAN	425	47079	No
NME2	P22392	NDKB_HUMAN	152	17298	No
AHCY	P23526	SAHH_HUMAN	432	47716	No
ATP5F1A	P25705	ATPA_HUMAN	553	59751	No
EEF1G	P26641	EF1G_HUMAN	437	50119	No
STOM	P27105	STOM_HUMAN	288	31731	No
TKT	P29401	TKT_HUMAN	623	67878	No
EEF1D	P29692	EF1D_HUMAN	281	31122	No
PRDX6	P30041	PRDX6_HUMAN	224	25035	No
PDIA3	P30101	PDIA3_HUMAN	505	56782	No
PPP2R1A	P30153	2AAA_HUMAN	589	65309	No
ATIC	P31939	PUR9_HUMAN	592	64616	No
TAGLN2	P37802	TAGL2_HUMAN	199	22391	No
HSPA9	P38646	GRP75_HUMAN	679	73680	No
CCT6A	P40227	TCPZ_HUMAN	531	58024	No
MDH2	P40926	MDHM_HUMAN	338	35503	No
GARS1	P41250	GARS_HUMAN	739	83166	No
CCT5	P48643	TCPE_HUMAN	541	59671	No
CCT3	P49368	TCPG_HUMAN	545	60534	No
GDI2	P50395	GDIB_HUMAN	445	50663	No
CCT8	P50990	TCPQ_HUMAN	548	59621	No
CCT4	P50991	TCPD_HUMAN	539	57924	No
ANXA11	P50995	ANX11_HUMAN	505	54390	No
RAB5C	P51148	RAB5C_HUMAN	216	23483	No
RAB7A	P51149	RAB7A_HUMAN	207	23490	No
HDGF	P51858	HDGF_HUMAN	240	26788	No
ARHGDIA	P52565	GDIR1_HUMAN	204	23207	No
CAPZA1	P52907	CAZA1_HUMAN	286	32923	No
CSE1L	P55060	XPO2_HUMAN	971	110417	No
VCP	P55072	TERA_HUMAN	806	89322	No
GFRA1	P56159	GFRA1_HUMAN	465	51456	No
ARPC4	P59998	ARPC4_HUMAN	168	19667	No
MYL6	P60660	MYL6_HUMAN	151	16930	No
ACTB	P60709	ACTB_HUMAN	375	41737	No
EIF4A1	P60842	IF4A1_HUMAN	406	46154	No
S100A10	P60903	S10AA_HUMAN	97	11203	No
CDC42	P60953	CDC42_HUMAN	191	21259	No
RAB10	P61026	RAB10_HUMAN	200	22541	No
ACTR3	P61158	ARP3_HUMAN	418	47371	No
RAP1B	P61224	RAP1B_HUMAN	184	20825	No
RPS3A	P61247	RS3A_HUMAN	264	29945	No
RHOA	P61586	RHOA_HUMAN	193	21768	No
HNRNPK	P61978	HNRPK_HUMAN	463	50976	No
YWHAG	P61981	1433G_HUMAN	247	28303	No
PPP1CA	P62136	PP1A_HUMAN	330	37512	No
RAB1A	P62820	RAB1A_HUMAN	205	22678	No
RAN	P62826	RAN_HUMAN	216	24423	No
RAC1	P63000	RAC1_HUMAN	192	21450	No
GNAS	P63092	GNAS2_HUMAN	394	45665	No
EIF5A	P63241	IF5A1_HUMAN	154	16832	No
ACTG1	P63261	ACTG_HUMAN	375	41793	No
YBX1	P67809	YBOX1_HUMAN	324	35924	No
TPM4	P67936	TPM4_HUMAN	248	28522	No
ACTC1	P68032	ACTC_HUMAN	377	42019	No
EEF1A1	P68104	EF1A1_HUMAN	462	50141	No
TUBA1B	P68363	TBA1B_HUMAN	451	50152	No
TUBB4B	P68371	TBB4B_HUMAN	445	49831	No
CCT2	P78371	TCPB_HUMAN	535	57488	No
BASP1	P80723	BASP1_HUMAN	227	22693	No
ARF1	P84077	ARF1_HUMAN	181	20697	No
GNAS	P84996	ALEX_HUMAN	626	67948	No
HNRNPU	Q00839	HNRPU_HUMAN	825	90584	No
PFKP	Q01813	PFKAP_HUMAN	784	85596	No
PLOD1	Q02809	PLOD1_HUMAN	727	83550	No
PRDX1	Q06830	PRDX1_HUMAN	199	22110	No
NSUN2	Q08J23	NSUN2_HUMAN	767	86471	No
PSMD2	Q13200	PSMD2_HUMAN	908	100200	No
GANAB8	Q14697	GANAB_HUMAN	944	106874	No
KPNB1	Q14974	IMB1_HUMAN	876	97170	No
RAB11B	Q15907	RB11B_HUMAN	218	24489	No
ACTBL2	Q562R1	ACTBL_HUMAN	376	42003	No
PDCD6IP	Q8WUM4	PDC6I_HUMAN	868	96023	No
NEDD4L	Q96PU5	NED4L_HUMAN	975	111932	No
CCT7	Q99832	TCPH_HUMAN	543	59367	No
MYOC	Q99972	MYOC_HUMAN	504	56972	No
EHD1	Q9H4M9	EHD1_HUMAN	534	60627	No
GNB4	Q9HAV0	GBB4_HUMAN	340	37567	No
RUVBL2	Q9Y230	RUVB2_HUMAN	463	51157	No
RUVBL1	Q9Y265	RUVB1_HUMAN	456	50228	No

## Sheet: Figure 2
Figure 2a-d. Raw data from the primary screen:
	Cellular Tluc (RLU)								Secreted Nluc (RLU)								Surface&Soluble Tluc (RLU)								Total secreted Tluc (RLU)									Secretion efficiency (%)									Transfection control (Ratio)
Name	Rep#1	Rep#2	Rep#3	Rep#4	Rep#5	Cell Mean	SD	RSD	Rep#1	Rep#2	Rep#3	Rep#4	Rep#5	Nluc Mean	SD	RSD	Rep#1	Rep#2	Rep#3	Rep#4	Rep#5	PBS Mean	SD	RSD	Rep#1	Rep#2	Rep#3	Rep#4	Rep#5	Triton Mean	SD	RSD	Rank	Rep#1	Rep#2	Rep#3	Rep#4	Rep#5	Mean	SD	RSD	Rank	Rep#1	Rep#2	Rep#3	Rep#4	Rep#5	Mean	SD
TSN2_HUMAN	107689712	128817152	112231680	107176624	109025784	1.12988e+08	8.10774e+06	7.17574	20620222	16467813	17025494	13859141	20172924	1.76291e+07	2.50373e+06	14.2023	212644	140248	134142	115257	169077	154274	33913.2	21.9825	2255324	2318603	2121035	1722209	2248604	2133155	215253	10.0908	48	2.09428	1.79992	1.88987	1.60689	2.06245	1.89068	0.178737	9.45357	22	0.109374	0.140796	0.12458	0.124265	0.111466	0.122096	0.0112729
TSN3_HUMAN	106481376	125262632	102732800	102583984	95498608	106511880	1.00259e+07	9.41294	14158565	13057461	18384346	15426457	17052194	1.56158e+07	1.92003e+06	12.2954	73457	67993	71084	108249	68553	77867.2	15315.2	19.6683	913561	1105961	863237	1057067	944475	976860	90626.7	9.27734	95	0.857954	0.882914	0.840274	1.03044	0.988993	0.920115	0.0755493	8.21086	96	0.0645236	0.0846995	0.046955	0.068523	0.0553873	0.0640177	0.0127586
CD63_HUMAN	102472288	93330088	99718840	106143704	108950080	102123000	5.40356e+06	5.29123	17827670	15537688	17649478	14663779	21734582	1.74826e+07	2.44764e+06	14.0004	214695	191521	179879	186148	295868	213622	42772.5	20.0225	1981858	1560586	1684789	1752560	2438331	1.88362e+06	309327	16.4219	56	1.93404	1.67211	1.68954	1.65112	2.23803	1.83697	0.225265	12.2629	25	0.111168	0.100439	0.0954583	0.119516	0.112187	0.107754	0.00865273
TSN18_HUMAN	96618720	104269600	89548488	104192504	92039008	97333664	6.07132e+06	6.23763	17175414	18206048	19721584	11685823	15617492	1.64813e+07	2.74586e+06	16.6605	129388	120555	130017	108734	107662	119271	9646.51	8.08788	1123627	1070601	896675	873884	854163	963790	110961	11.513	97	1.16295	1.02676	1.00133	0.838721	0.928045	0.991561	0.107799	10.8716	85	0.0654207	0.0588047	0.0454667	0.0747816	0.0546927	0.0598333	0.00988486
TSN7_HUMAN	108498912	134207224	119349456	109174672	121967408	1.1864e+08	9.44825e+06	7.96383	15741122	22673126	23498546	20058844	34550920	2.33045e+07	6.23951e+06	26.7738	210634	214085	173124	171056	227240	199228	22849.9	11.4692	1116159	1283231	1022148	1100864	1386229	1.18173e+06	132987	11.2536	87	1.02873	0.956156	0.856433	1.00835	1.13656	0.997245	0.0916937	9.1947	84	0.0709072	0.056597	0.0434984	0.0548817	0.0401213	0.0532011	0.0108912
CD151_HUMAN	131801040	132206160	136097952	136634304	149262992	1.372e+08	6.34252e+06	4.62281	15248063	14977087	12990859	12288424	13178825	1.37367e+07	1.16514e+06	8.482	92340	72800	69788	57303	75802	73606.6	11285.4	15.332	400145	380838	322897	274717	354201	346560	44330.7	12.7917	138	0.303598	0.288064	0.237253	0.20106	0.2373	0.253455	0.0373651	14.7423	203	0.0262423	0.025428	0.0248557	0.0223558	0.0268765	0.0251517	0.00155858
TSN9_HUMAN	69535288	65825748	57152240	53886584	54820228	6.0244e+07	6.27498e+06	10.4159	14971321	17571122	24895990	20602564	27729548	21154109	4.66062e+06	22.0318	127029	108225	132479	106223	123285	119448	10419.8	8.72325	543796	619194	551749	521231	555415	558277	32691.9	5.85585	120	0.782043	0.940656	0.965402	0.967274	1.01316	0.933707	0.0793648	8.49997	95	0.0363225	0.0352393	0.0221622	0.0252993	0.0200297	0.0278106	0.00672892
CD82_HUMAN	12166079	8410581	8768695	8637461	116862	7.61994e+06	3.99859e+06	52.4754	5274463	12443206	20598942	9214312	341685	9.57452e+06	6.83568e+06	71.3945	14289	22963	31929	22326	720	18445.4	10476.1	56.7951	81297	110279	124094	99979	3392	83808.2	42563.4	50.7867	201	0.668227	1.31119	1.41519	1.1575	2.90257	1.49094	0.750837	50.36	40	0.0154133	0.00886259	0.00602429	0.0108504	0.00992727	0.0102156	0.00306268
gag_HIV	87011264	69657608	90013464	53526932	38807836	6.78034e+07	1.9546e+07	28.8274	27601028	33681552	28769270	26731302	37573056	3.08712e+07	4.12465e+06	13.3608	1473888	1339037	1192678	774947	1055710	1167252	241051	20.6511	6131405	5728899	5628222	5452602	1944518	4.97713e+06	1.5326e+06	30.7928	11	7.04668	8.22437	6.25264	10.1867	5.01063	7.3442	1.76521	24.0354	4	0.222144	0.17009	0.195633	0.203978	0.051753	0.16872	0.0608354
TSN8_HUMAN	93084056	128313040	84886352	88967400	96203896	9.82909e+07	1.54881e+07	15.7574	14929515	17007046	18882820	21791390	20275938	1.85773e+07	2.41168e+06	12.9819	125919	111820	93121	135273	101177	113462	15480.8	13.644	381363	366312	314793	445519	299615	361520	51938.8	14.3668	137	0.409697	0.285483	0.370841	0.500767	0.311437	0.375645	0.0762756	20.3052	178	0.0255442	0.0215388	0.0166709	0.0204447	0.0147769	0.0197951	0.00378044
TSN33_HUMAN	51627464	58217840	49822600	48380408	49307968	51471256	3.53531e+06	6.86851	7126422	7589683	9133426	8025721	9825042	8.34006e+06	996935	11.9536	32978	58119	40540	30932	34724	39458.6	9864.05	24.9985	96012	135124	107290	90098	99908	105686	15742.5	14.8954	195	0.185971	0.232101	0.215344	0.186228	0.20262	0.204453	0.0176641	8.63969	212	0.0134727	0.0178036	0.011747	0.0112262	0.0101687	0.0128836	0.00268192
CD9_HUMAN	31416490	19570610	30146696	27322484	28036946	2.72986e+07	4.13125e+06	15.1335	7160441	7996013	8469479	7882756	7027707	7.70728e+06	539622	7.00146	74704	52216	63562	62842	76430	65950.8	8836.83	13.3991	176144	143155	199086	165227	213263	179375	24736.3	13.7903	171	0.560674	0.731479	0.660391	0.604729	0.76065	0.663585	0.0749616	11.2965	128	0.0245996	0.0179033	0.0235063	0.0209606	0.030346	0.0234632	0.00414348
TSN13_HUMAN	92331112	107976640	88797984	84479312	87610912	92239192	8.2602e+06	8.95519	25126248	19571790	22137066	26183850	23645702	2.33329e+07	2.32456e+06	9.96256	215144	120797	130482	153528	117633	147517	36074.2	24.4543	670900	309807	354054	402971	276852	402917	140545	34.8819	131	0.726624	0.28692	0.398719	0.477006	0.316002	0.441054	0.157499	35.7098	170	0.0267012	0.0158293	0.0159937	0.0153901	0.0117083	0.0171245	0.00504008
CD53_HUMAN	87428296	86581160	81704504	93739024	104810752	9.08527e+07	7.96015e+06	8.7616	9648673	11237168	15339345	17405946	15648324	1.38559e+07	2.91804e+06	21.0599	436150	459031	446703	642131	731261	543055	120839	22.2516	1231723	1179653	1300013	1547868	1746719	1.4012e+06	213981	15.2713	77	1.40884	1.36248	1.59112	1.65125	1.66655	1.53605	0.126207	8.21638	39	0.127657	0.104978	0.0847502	0.0889275	0.111623	0.103587	0.0155924
FPRP_HUMAN	95497848	104961672	100435024	109390224	119590008	1.05975e+08	8.22826e+06	7.76434	8145031	4206280	7310620	6369483	8416271	6889537	1.52019e+06	22.0651	161048	91174	139759	152295	176955	144246	29167.6	20.2207	466639	209114	208822	335027	417020	327324	105385	32.1958	140	0.488638	0.199229	0.207918	0.306268	0.348708	0.310152	0.105938	34.1569	191	0.0572912	0.0497147	0.0285642	0.0525988	0.0495493	0.0475436	0.0098947
TSN4_HUMAN	103783000	116485272	105304632	100582520	101347408	1.05501e+08	5.7461e+06	5.44651	13962677	14147388	15742405	12821354	22511544	1.58371e+07	3.46469e+06	21.8771	455253	478169	417149	424450	451022	445209	22087.7	4.9612	1006253	1110738	927966	936168	1022279	1.00068e+06	66422.1	6.63769	92	0.969574	0.953544	0.88122	0.930746	1.00869	0.948754	0.0422695	4.45526	92	0.0720673	0.0785119	0.0589469	0.0730163	0.0454113	0.0655908	0.0119615
TSN6_HUMAN	61779760	59360252	52509008	56334892	56482784	5.72933e+07	3.1262e+06	5.45648	9118313	8934806	11912742	12441894	17138234	1.19092e+07	2.97532e+06	24.9834	97198	67448	72345	72164	86411	79113.2	11049.8	13.9671	202712	160913	152044	166852	168665	170237	17242.3	10.1284	176	0.32812	0.271079	0.289558	0.296179	0.298613	0.29671	0.0184317	6.21202	195	0.0222313	0.0180097	0.0127631	0.0134105	0.00984145	0.0152512	0.00436292
CD37_HUMAN	77675168	46316276	51951968	56243048	82586480	62954588	1.44571e+07	22.9644	8665167	13901531	16868660	16505511	16222554	1.44327e+07	3.06531e+06	21.2387	77836	84311	152385	106789	109391	106142	26181	24.6659	185504	243701	212342	196118	197075	206948	20270.6	9.79503	164	0.23882	0.526167	0.408728	0.348697	0.238629	0.352208	0.108835	30.9008	185	0.021408	0.0175305	0.012588	0.011882	0.0121482	0.0151113	0.00377033
LAP4B_HUMAN	115161704	117069528	110354224	115429640	99322240	1.11467e+08	6.47264e+06	5.80675	77202960	80783496	72507824	78592408	110092576	8.38359e+07	1.34056e+07	15.9903	433914	369219	345943	359931	358460	373493	31105.9	8.32837	771053	645567	546428	689681	697770	670100	73806.8	11.0143	112	0.669539	0.551439	0.495158	0.59749	0.702531	0.603232	0.0757	12.5491	138	0.00998735	0.00799132	0.00753612	0.00877542	0.00633803	0.00812565	0.0012206
TSN5_HUMAN	23583340	27391714	23468906	25357346	24647432	2.48897e+07	1.43267e+06	5.75606	12888667	15769332	19502786	14932007	22698258	17158210	3.50152e+06	20.4072	45156	23051	25522	20152	26424	28061	8820.63	31.4338	68528	43754	42700	37128	46358	47693.6	10843.8	22.7365	215	0.290578	0.159734	0.181943	0.146419	0.188085	0.193352	0.0508796	26.3145	221	0.00531692	0.00277463	0.00218943	0.00248647	0.00204236	0.00296196	0.00120412
STR3N_HUMAN	124923880	143544416	139702960	139968368	135027216	136633368	6.44979e+06	4.72051	20110482	22808192	25725010	30388908	35500764	2.69067e+07	5.48391e+06	20.3812	353452	435804	479677	498995	540363	461658	63702.7	13.7987	621830	658265	662562	766776	797239	701334	68058.1	9.70409	109	0.497767	0.458579	0.474265	0.547821	0.590428	0.513772	0.0487826	9.495	152	0.0309207	0.0288609	0.0257556	0.0252321	0.022457	0.0266452	0.00295022
CALM2_HUMAN	431568896	370312672	473908416	385127808	357242176	4.03632e+08	4.3183e+07	10.6986	10035972	21005712	18156824	17090576	19337506	17125318	3.77559e+06	22.0468	1971803	2372806	2762550	2074729	2011726	2.23872e+06	297335	13.2815	2900787	3290017	3567487	3256290	3229106	3.24874e+06	212046	6.52702	27	0.672149	0.888443	0.75278	0.845509	0.903898	0.812556	0.0877216	10.7958	112	0.289039	0.156625	0.196482	0.190531	0.166987	0.199933	0.0469068
SPP2A_HUMAN	106324848	98666848	100994792	114296808	96965536	1.0345e+08	6.27492e+06	6.06566	8109700	6882608	8171977	6487027	8070526	7.54437e+06	713615	9.45891	167935	141884	133089	125278	130083	139654	15140.4	10.8414	251892	201345	176500	174201	209683	202724	28174.7	13.8981	165	0.236908	0.204066	0.174761	0.152411	0.216245	0.196878	0.0299853	15.2304	218	0.0310606	0.0292542	0.0215982	0.0268537	0.0259813	0.0269496	0.00321855
CALM3_HUMAN	316249088	362670912	388334784	286583232	296435072	3.30055e+08	3.91689e+07	11.8674	20224178	26377768	21335208	21792172	24365890	2.2819e+07	2.23816e+06	9.8083	2977792	2695702	3041023	1968334	2186498	2.57387e+06	427308	16.6018	4088970	3564353	3901241	3090846	3491262	3.62733e+06	345958	9.53752	20	1.29296	0.982806	1.00461	1.07852	1.17775	1.10733	0.115157	10.3995	70	0.202182	0.135127	0.182855	0.141833	0.143285	0.161056	0.0265488
CALM1_HUMAN	448592192	361753408	449848200	393479552	361556736	4.03046e+08	3.94534e+07	9.78881	15820116	20959050	18280758	20154430	19299928	1.89029e+07	1.78002e+06	9.41666	2272168	2948542	2463634	2149541	2308436	2.42846e+06	278694	11.4761	3304048	3652245	3048341	3406097	3714225	3.42499e+06	241723	7.05762	23	0.736537	1.0096	0.677638	0.865635	1.02729	0.863338	0.140598	16.2854	106	0.208851	0.174256	0.166751	0.169	0.192448	0.182261	0.0160703
ANX11_HUMAN	239518128	267243072	278983808	290603520	245112736	2.64292e+08	1.94856e+07	7.37275	25776380	25151836	27738748	22725244	28258944	2.59302e+07	1.97965e+06	7.63454	404791	286679	399251	339372	516429	389304	76843.5	19.7387	580104	470807	519272	481375	612728	532857	55311.5	10.3802	122	0.242196	0.176172	0.18613	0.165647	0.249978	0.204025	0.0350362	17.1725	213	0.0225053	0.0187186	0.0187201	0.0211824	0.0216826	0.0205618	0.00156254
TSN17_HUMAN	24194034	28952552	27276348	31624044	26776578	2.77647e+07	2.46049e+06	8.86193	9443780	9982981	15591620	9071262	14081033	1.16341e+07	2.67362e+06	22.9808	48686	57221	54068	51344	62875	54838.8	4917.72	8.9676	63031	77806	81280	75847	76447	74882.2	6217.89	8.30356	205	0.260523	0.268736	0.297987	0.23984	0.2855	0.270517	0.0201158	7.43607	199	0.00667434	0.00779386	0.00521306	0.00836124	0.00542908	0.00669432	0.00124764
CD81_HUMAN	108191792	107743512	98711960	1147691	188263	6.31966e+07	5.11673e+07	80.9652	7296535	11415047	14030819	195912	94639	6.60659e+06	5.69594e+06	86.2161	324940	384952	458817	8441	2712	235972	192848	81.7246	493578	551881	608541	9218	3951	333434	269341	80.7781	139	0.456207	0.512217	0.616482	0.803178	2.09866	0.897349	0.612182	68.2212	100	0.0676455	0.0483468	0.0433717	0.0470517	0.0417481	0.0496328	0.00931819
STAR3_HUMAN	105260664	125526144	93859456	126885744	117216944	1.1375e+08	1.25773e+07	11.057	58642056	72117816	73396216	69631368	63588792	6.74752e+07	5.5568e+06	8.23531	1125961	1559787	1601756	1649992	1423071	1.47211e+06	188871	12.8299	1984191	1811625	1772678	1698062	1610611	1.77543e+06	124940	7.03715	60	1.88503	1.44323	1.88865	1.33826	1.37404	1.58584	0.248072	15.643	36	0.0338356	0.0251204	0.0241522	0.0243865	0.0253285	0.0265646	0.00366185
AAAT_HUMAN	49567824	51030460	51798096	45454972	55029968	50576264	3.12343e+06	6.17569	45853196	42445408	45556708	45296288	28266080	41483536	6.72083e+06	16.2012	489836	444047	444550	372307	432554	436659	37690	8.63145	613176	546623	544481	441356	456873	520502	63495.7	12.1989	123	1.23704	1.07117	1.05116	0.970974	0.830226	1.03211	0.132952	12.8815	80	0.0133726	0.0128783	0.0119517	0.00974376	0.0161633	0.0128219	0.00208344
ICAM1_HUMAN	125676440	150666224	133917624	155445344	159235120	1.44988e+08	1.2962e+07	8.94005	33456436	22456126	31252626	29895212	26233028	2.86587e+07	3.88925e+06	13.5709	710022	486399	629924	665716	621333	622679	74976.7	12.041	862463	615566	668720	752008	734624	726676	83483.3	11.4884	108	0.686257	0.408563	0.499352	0.483776	0.461345	0.507859	0.0943412	18.5763	154	0.0257787	0.0274119	0.0213972	0.0251548	0.0280038	0.0255493	0.00232128
TSN15_HUMAN	78537560	119737152	85491552	111600416	100130824	9.90995e+07	1.54351e+07	15.5754	15694745	15023842	25422102	13428191	18926092	1.7699e+07	4.25595e+06	24.0463	362734	373063	304182	257090	320761	323566	41920.8	12.9559	399543	412057	344201	290681	421993	373695	49464.5	13.2366	135	0.508729	0.344135	0.402614	0.260466	0.421442	0.387477	0.0825773	21.3115	175	0.0254571	0.0274269	0.0135394	0.0216471	0.0222969	0.0220735	0.00475751
CLD1_HUMAN	224532496	190614896	210427136	195919680	187046464	2.01708e+08	1.39176e+07	6.89989	24161946	24676082	33480028	21571266	26842636	2.61464e+07	4.03233e+06	15.4221	158299	157245	160071	175548	200781	170389	16587.2	9.73494	182142	190018	178564	212409	216847	195996	15720.7	8.02091	169	0.0811206	0.0996869	0.0848579	0.108416	0.115932	0.0980028	0.0133457	13.6177	232	0.00753838	0.00770049	0.00533345	0.00984685	0.00807845	0.00769953	0.00144075
ANXA4_HUMAN	316983008	302395840	308180384	321364512	293625440	3.0851e+08	9.96064e+06	3.22863	15999531	15620679	22930666	19793130	29750282	2.08189e+07	5.20633e+06	25.0077	485488	451001	552472	483935	725015	539582	98408.2	18.2379	659221	508387	559356	511677	836903	615109	123559	20.0874	114	0.207967	0.16812	0.181503	0.15922	0.285024	0.200367	0.0454167	22.6668	214	0.0412025	0.0325458	0.0243934	0.0258512	0.0281309	0.0304248	0.00605335
TSN10_HUMAN	139462144	122740112	121755352	109727736	122504368	1.23238e+08	9.47348e+06	7.68715	17868744	22459276	25369626	20581628	23066728	2.18692e+07	2.51781e+06	11.513	223750	219945	253036	218863	192974	221714	19091.7	8.61096	251050	246260	274318	247186	235514	250866	12809.9	5.10629	153	0.180013	0.200635	0.225303	0.225272	0.192249	0.204695	0.0180481	8.81708	211	0.0140497	0.0109647	0.0108129	0.01201	0.0102101	0.0116095	0.00135082
CD316_Human	109226768	114885232	136112224	112293384	98127272	114128976	1.23878e+07	10.8542	15919316	15124957	19505270	17647302	21023216	1.7844e+07	2.19105e+06	12.2789	68492	96776	61722	86298	119472	86552	20644.7	23.8523	78755	91626	75213	93173	127034	93160.2	18327	19.6726	198	0.0721023	0.0797544	0.0552581	0.0829728	0.129458	0.0839092	0.024711	29.4497	233	0.00494713	0.00605793	0.00385603	0.00527973	0.00604256	0.00523668	0.000814343
GTR1_HUMAN	133988608	129782936	125523264	125354384	124005456	1.27731e+08	3.68158e+06	2.88229	24079310	26072812	29429516	18480788	27116316	2.50357e+07	3.70383e+06	14.7942	295763	228299	343372	210136	252519	266018	48158.4	18.1034	284873	246107	330119	204225	251066	263278	42107.7	15.9936	152	0.21261	0.18963	0.262994	0.162918	0.202464	0.206123	0.03295	15.9856	210	0.0118306	0.00943922	0.0112173	0.0110507	0.00925885	0.0105593	0.00102336
TSN11_HUMAN	193208928	150032096	154707104	164116704	137293424	1.59872e+08	1.87758e+07	11.7443	12955397	5405804	14837661	16326190	21007220	1.41065e+07	5.10115e+06	36.1618	60484	40495	65509	61797	53844	56425.8	8812.26	15.6174	61589	43592	56806	58505	54156	54929.6	6161.03	11.2162	211	0.0318769	0.0290551	0.0367184	0.0356484	0.0394454	0.0345489	0.00366642	10.6123	247	0.00475393	0.00806393	0.0038285	0.00358351	0.00257797	0.00456157	0.0018832
TSN31_HUMAN	62044556	79148263	70683936	69174800	64383124	6.90869e+07	5.92468e+06	8.57569	26580752	19513766	33525672	17299998	36219656	2.6628e+07	7.44586e+06	27.9625	117799	93515	138812	99899	257859	141577	60235.5	42.5461	136603	92344	143258	90141	211231	134715	44075.8	32.7177	187	0.220169	0.116672	0.202674	0.130309	0.328084	0.199582	0.0756559	37.9072	215	0.00513917	0.00473225	0.00427308	0.00521046	0.00583194	0.00503738	0.000519404
NTRK1_HUMAN	25443946	52466168	41584244	43642156	50969940	4.28213e+07	9.62913e+06	22.4868	17290358	25403530	26852582	26805250	36848468	2.664e+07	6.21659e+06	23.3355	65019	75828	68235	74249	70409	70748	3932.3	5.55818	70156	71332	60124	69994	69188	68158.8	4075.37	5.97923	209	0.275728	0.135958	0.144584	0.160382	0.135743	0.170479	0.0533819	31.3129	224	0.00405752	0.00280796	0.00223904	0.0026112	0.00187764	0.00271867	0.000741543
ANXA6_HUMAN	108586904	130349632	98325568	113076368	112822912	1.12632e+08	1.03459e+07	9.18553	14633984	24519252	35694840	21664482	23238006	2.39501e+07	6.79388e+06	28.3668	151172	276739	392097	182928	211722	242932	85308.3	35.1162	186568	277598	289837	176025	180584	222122	50551.6	22.7585	159	0.171814	0.212964	0.294773	0.155669	0.16006	0.199056	0.0519622	26.1043	216	0.012749	0.0113216	0.00811986	0.00812505	0.00777106	0.00961731	0.00202927
UPK1B_HUMAN	129396680	150319344	150769472	108781648	2033182	1.0826e+08	5.53303e+07	51.1087	9509246	9923489	14098057	11520946	118640	9.03408e+06	4.73984e+06	52.4662	71489	91025	81393	62809	1025	61548.2	31705.4	51.5131	62863	94799	73422	38420	1354	54171.6	32045.3	59.1552	212	0.0485816	0.0630651	0.0486982	0.0353185	0.0665951	0.0524517	0.011272	21.4903	241	0.00661072	0.00955299	0.00520795	0.0033348	0.0114127	0.00722383	0.0029167
TCPB_HUMAN	202315616	249195584	262333440	278750880	218974720	242314048	2.80013e+07	11.5558	12626939	17865630	17162064	21171310	15261368	1.68175e+07	2.83391e+06	16.851	1989051	2131738	1477932	2208588	1181400	1.79774e+06	399776	22.2377	1779814	2099874	1302267	2119007	1205994	1.70139e+06	385762	22.6733	65	0.879722	0.842661	0.496417	0.760179	0.550746	0.705945	0.154803	21.9285	124	0.140954	0.117537	0.0758806	0.100089	0.0790227	0.102697	0.024373
CD44_HUMAN	99565208	97937624	98871600	107807456	91845768	9.92055e+07	5.09917e+06	5.14001	13530984	12810663	13365040	14578603	15030378	1.38631e+07	817370	5.896	413250	337962	270690	335954	393320	350235	50018.4	14.2814	372350	326717	269275	309726	322250	320064	33073.4	10.3334	142	0.373976	0.333597	0.272348	0.287296	0.35086	0.323615	0.0382768	11.8279	188	0.0275183	0.0255035	0.0201477	0.0212452	0.0214399	0.0231709	0.00283497
MCLN2_HUMAN	80044744	78341224	130719760	64581932	110588888	9.28553e+07	2.41758e+07	26.036	11707152	14744048	15596161	17474806	35947408	19093915	8.62997e+06	45.1975	83075	83502	76276	68084	67007	75588.8	7058.38	9.33786	81453	75635	60820	62359	67055	69464.4	7909.75	11.3868	208	0.101759	0.0965456	0.046527	0.096558	0.0606345	0.0804049	0.0224323	27.8992	234	0.00695754	0.00512987	0.00389968	0.00356851	0.00186536	0.00428419	0.00169545
SDCB1_HUMAN	369634688	400808000	384654688	423866240	384088448	3.9261e+08	1.8482e+07	4.70748	39489080	29034010	32932658	36387184	44717516	3.65121e+07	5.38407e+06	14.746	12538439	11975836	10844466	11667016	15345112	1.24742e+07	1.53637e+06	12.3164	12795736	10680364	8428928	11111549	14531856	1.15097e+07	2.05547e+06	17.8586	4	3.46172	2.66471	2.1913	2.62148	3.78347	2.94453	0.586742	19.9265	10	0.324032	0.367857	0.255944	0.30537	0.32497	0.315635	0.0362026
HNRPU_HUMAN	94437952	114074272	104076592	127403136	121744744	1.12347e+08	1.18922e+07	10.5852	13709659	14415835	25135322	17438768	12815141	16702945	4.49337e+06	26.9017	736401	724562	1338082	1031413	906162	947324	226083	23.8655	712761	725110	1141307	989228	717086	857098	176686	20.6145	101	0.75474	0.635647	1.0966	0.776455	0.589008	0.770491	0.177624	23.0534	119	0.0519897	0.0502995	0.0454065	0.0567258	0.0559562	0.0520755	0.00410662
5NTD_HUMAN	37782072	20457426	16209391	14306484	34260476	2.46032e+07	9.59804e+06	39.0114	49625540	52335392	70180344	58628184	44405604	5.5035e+07	8.85242e+06	16.0851	122879	170386	114067	165827	175479	149728	25852	17.266	107137	155073	121624	143116	150842	135558	18294.6	13.4958	186	0.283566	0.758028	0.75033	1.00036	0.44028	0.646512	0.25404	39.294	130	0.00215891	0.00296306	0.00173302	0.00244108	0.00339691	0.0025386	0.000586431
CH60_HUMAN	74312000	55728092	63273312	60010752	73334048	6.53316e+07	7.34115e+06	11.2367	8811899	8875824	12585140	14434158	12115843	1.13646e+07	2.19939e+06	19.353	351436	398670	481666	500813	635317	473580	97464.4	20.5803	326912	338723	490738	465724	533854	431190	83309.7	19.3209	129	0.439918	0.607814	0.775584	0.776068	0.727976	0.665472	0.128423	19.298	127	0.0370989	0.0381624	0.0389934	0.0322654	0.0440625	0.0381165	0.0037788
TSN32_HUMAN	12122578	16537181	11711005	13760995	13877539	1.36019e+07	1.70182e+06	12.5117	9632529	6598496	8578703	9665603	6404454	8175957	1.42334e+06	17.4088	51028	47044	35131	51854	44496	45910.6	6016.6	13.105	34116	67101	29021	40837	35105	41236	13465.9	32.6556	217	0.281425	0.405758	0.24781	0.296759	0.252963	0.296943	0.0573236	19.3046	194	0.00354175	0.0101691	0.00338291	0.00422498	0.00548134	0.00536002	0.00251578
ARF1_HUMAN	344227040	445648192	292356352	303844640	278227360	3.32861e+08	6.05269e+07	18.1839	46328268	115570552	50514368	62056972	56166768	6.61274e+07	2.52831e+07	38.234	13535921	30853030	12893913	15628159	13063971	1.7195e+07	6.89856e+06	40.1195	13123688	24859216	11167039	13419735	12391373	1.49922e+07	4.99436e+06	33.313	3	3.81251	5.57822	3.81967	4.41664	4.45369	4.41614	0.643736	14.5769	7	0.283276	0.2151	0.221067	0.216249	0.220618	0.231262	0.0261125
SNX14_HUMAN	6913901	9693597	6928342	15487473	5294400	8.86354e+06	3.6014e+06	40.6316	13343280	6653076	7783629	8373725	16074416	1.04456e+07	3.62883e+06	34.7402	19982	14300	16343	16556	17598	16955.8	1852.51	10.9255	16391	11798	18489	13595	14126	14879.8	2324.93	15.6247	245	0.237073	0.121709	0.26686	0.0877806	0.26681	0.196047	0.0760958	38.8151	220	0.00122841	0.00177332	0.00237537	0.00162353	0.000878788	0.00157588	0.000507368
EF1D_HUMAN	200943344	232577920	192489232	238475248	244950016	221887152	2.10914e+07	9.50546	19549398	15446178	24418124	15668464	18936866	18803806	3.26185e+06	17.3467	2069805	1934708	2538928	1918935	3540432	2.40056e+06	612672	25.522	1875823	1830383	2186654	1744075	2725485	2072484	359050	17.3246	50	0.933508	0.786998	1.13599	0.731344	1.11267	0.940102	0.164448	17.4925	94	0.095953	0.118501	0.0895505	0.111311	0.143925	0.111848	0.0190961
GNAS2_HUMAN	137768224	125244720	135264048	151348688	127116192	1.35348e+08	9.29221e+06	6.8654	5941451	6173270	6372112	5988416	6537217	6.20249e+06	226114	3.64553	433171	411084	371605	497227	391959	421009	43221	10.266	377371	374346	349060	405643	333938	368072	24754.8	6.72554	136	0.273917	0.298892	0.258058	0.268019	0.262703	0.272318	0.0143038	5.2526	198	0.063515	0.0606398	0.0547793	0.0677379	0.0510826	0.0595509	0.0059734
TCPZ_HUMAN	226496192	166297200	170452192	164327664	179210032	181356656	2.31425e+07	12.7607	25204678	21797908	22605650	28250668	18447050	2.32612e+07	3.29906e+06	14.1827	2394524	2910312	2329395	2921600	2492582	2.60968e+06	255436	9.78801	2189069	2740135	1826830	2617630	2077103	2.29015e+06	340588	14.8718	44	0.966493	1.64773	1.07176	1.59293	1.15903	1.28759	0.278981	21.667	54	0.0868517	0.125706	0.080813	0.0926573	0.112598	0.0997253	0.0168172
NSG1_HUMAN	69935824	58088000	70744240	51345788	56668140	6.13564e+07	7.6761e+06	12.5107	16753044	18251088	20506840	26405814	32954338	2.29742e+07	5.97457e+06	26.0055	2065164	2178032	1922765	781377	2004891	1.79045e+06	511353	28.5601	1855233	1972424	1568650	1581738	1733449	1.7423e+06	156028	8.9553	63	2.65276	3.39558	2.21735	3.08056	3.05895	2.88104	0.407136	14.1316	11	0.11074	0.108072	0.076494	0.0599011	0.0526015	0.0815617	0.0240321
EHD1_HUMAN	204463760	224763088	205365328	220085168	207385680	2.12413e+08	8.36087e+06	3.93615	17452456	18764210	18478074	17190000	17504120	17877772	622844	3.4839	3997953	3533076	3728200	4565001	4066969	3.97824e+06	350212	8.80318	3148015	3468822	3191065	3793860	3622255	3.4448e+06	247537	7.18581	22	1.53964	1.54332	1.55385	1.72381	1.74663	1.62145	0.0932885	5.7534	34	0.180377	0.184864	0.172695	0.220702	0.206937	0.193115	0.0178853
CD4_HUMAN	61121384	41235512	62943044	57403944	61129080	5.67666e+07	7.97201e+06	14.0435	17950184	28042800	22876132	25345768	23535482	2.35501e+07	3.32332e+06	14.1117	359470	345512	267424	325120	393935	338292	41934.6	12.396	293956	277152	265371	281917	339552	291590	25672.6	8.80436	146	0.480938	0.67212	0.421605	0.491111	0.555467	0.524248	0.0852644	16.2641	149	0.0163762	0.00988318	0.0116003	0.0111228	0.0144272	0.012682	0.00237181
C1TC_HUMAN	160675760	169710400	173901488	183797168	194408400	1.76499e+08	1.1638e+07	6.59383	22764474	20904020	25436106	26721960	21167112	2.33987e+07	2.3152e+06	9.89455	1485532	1452203	1090994	2327256	1784591	1.62812e+06	413051	25.3699	1332090	1233566	1134614	1837062	1366094	1.38069e+06	242095	17.5344	79	0.829055	0.726865	0.652446	0.999505	0.702693	0.782113	0.122993	15.7257	117	0.0585162	0.0590109	0.0446064	0.0687473	0.0645385	0.0590839	0.0081616
EAA3_HUMAN	67636696	57798224	103003584	74361744	65914132	73742876	1.55524e+07	21.09	13490434	8459044	12744215	8245761	13144990	1.12169e+07	2.35171e+06	20.9658	273805	182504	249380	243755	327029	255295	46808.3	18.335	233009	171562	208627	224233	258474	219181	28773.7	13.1278	160	0.344501	0.296829	0.202543	0.301543	0.392137	0.307511	0.0627659	20.411	192	0.0172722	0.0202815	0.0163703	0.0271937	0.0196633	0.0201562	0.0038062
DRB3_HUMAN	39517788	62012768	56284960	69500864	61790872	5.78215e+07	1.00709e+07	17.4173	5542403	5795111	5939099	6270559	5335564	5.77655e+06	322523	5.58332	40304	35386	28708	32646	33536	34116	3785.45	11.0958	30851	30024	27249	30447	27547	29223.6	1516.3	5.18861	227	0.0780686	0.0484158	0.0484126	0.0438081	0.044581	0.0526572	0.0128474	24.3982	240	0.00556636	0.00518092	0.00458807	0.00485555	0.0051629	0.00507076	0.000330318
ITAV_HUMAN	7925860	14120336	16454330	21725730	22682504	16581752	5.3792e+06	32.4405	19528286	16389968	18229176	20264496	25505428	1.99835e+07	3.0584e+06	15.3046	14509	11793	12642	11970	11258	12434.4	1127.66	9.06884	13710	9805	9917	10684	9696	10762.4	1514.13	14.0687	248	0.172978	0.0694389	0.0602698	0.0491767	0.0427466	0.078922	0.047912	60.7081	236	0.000702059	0.000598232	0.000544018	0.000527228	0.000380154	0.000550338	0.000104737
ROM1_HUMAN	57801712	68023288	74051432	66739360	68394096	6.7002e+07	5.24194e+06	7.82356	27196404	15632103	13997333	12081846	9526444	15686826	6.10367e+06	38.9095	126043	129543	145835	105351	104563	122267	15634.8	12.7874	119624	107101	112467	90299	93193	104537	11211.5	10.7249	196	0.206956	0.157448	0.151877	0.135301	0.136259	0.157568	0.026159	16.6017	228	0.00439852	0.00685135	0.00803489	0.00747394	0.00978256	0.00730825	0.00175231
HSPB1_HUMAN	347644384	409371040	388375040	434159840	479358144	4.11782e+08	4.4124e+07	10.7154	21049178	14623804	17252292	17062782	22358748	1.84694e+07	2.82952e+06	15.3201	6600280	4248133	5575912	5904400	7326556	5.93106e+06	1.03483e+06	17.4476	6012268	3911408	4574045	5084405	5729015	5.06223e+06	762939	15.0712	10	1.72943	0.955468	1.17774	1.17109	1.19514	1.24577	0.257282	20.6524	58	0.28563	0.267469	0.265127	0.297982	0.256231	0.274488	0.0151414
PP4P2_HUMAN	37915588	42187748	29050712	39163372	39574500	37578384	4.48504e+06	11.9352	42222364	53122056	48928616	51537784	65070648	5.21763e+07	7.44573e+06	14.2703	247899	326201	263075	219290	176879	246669	49429.3	20.0387	194214	245831	190824	249042	158523	207687	34779.8	16.7463	163	0.512227	0.582707	0.656865	0.635905	0.400569	0.557655	0.0930948	16.694	144	0.00459979	0.00462766	0.00390005	0.00483222	0.00243617	0.00407918	0.000879832
BASP-1_Human	118895456	82920632	92202312	61858356	104194712	9.20143e+07	1.93032e+07	20.9785	88577288	115735936	108800152	89924616	99468560	1.00501e+08	1.05459e+07	10.4933	38919828	44165948	39718880	33919452	46377092	40620240	4.34322e+06	10.6923	30420764	37434012	38218440	27617104	41195476	3.49772e+07	5.10178e+06	14.586	1	25.5861	45.1444	41.4506	44.6457	39.537	39.2728	7.14816	18.2013	1	0.343438	0.323443	0.351272	0.307114	0.414156	0.347884	0.0365588
GNAI3_HUMAN	76544176	65266868	69690240	65817244	59691264	6.7402e+07	5.57389e+06	8.26962	8849224	9754543	14972600	7930252	8147114	9.93075e+06	2.60017e+06	26.183	761278	775327	873764	802923	786211	799901	39364.7	4.9212	616308	699293	883729	655902	582305	687507	105620	15.3627	110	0.805166	1.07144	1.26808	0.99655	0.975528	1.02335	0.15021	14.6782	82	0.0696454	0.071689	0.0590231	0.0827088	0.0714738	0.070908	0.00752377
EF2_HUMAN	31325790	31340752	24204850	33099020	21195952	2.82333e+07	4.66149e+06	16.5106	15196061	16784356	16660591	11971943	8157458	1.37541e+07	3.29265e+06	23.9395	600525	407427	456439	404333	368020	447349	81587.7	18.238	424672	401738	397755	362868	297490	376905	44355.1	11.7683	134	1.35566	1.28184	1.64329	1.09631	1.40352	1.35612	0.177612	13.097	47	0.0279462	0.0239353	0.023874	0.0303099	0.0364685	0.0285068	0.00467579
EF1A1_HUMAN	163237840	170534016	173357136	174192784	190332592	1.74331e+08	8.8825e+06	5.09519	12050266	9498150	11851096	12170918	7909260	10695938	1.70555e+06	15.9457	2250853	1466720	2099061	1782734	2083839	1.93664e+06	279746	14.4449	1886980	1390769	1731998	1589748	1580080	1635915	165898	10.141	69	1.15597	0.815538	0.999092	0.912637	0.830168	0.942681	0.125221	13.2835	93	0.156592	0.146425	0.146147	0.130619	0.199776	0.155912	0.0234505
HMR1_HUMAN	87590472	77150072	52892488	60099408	61747700	67896028	1.2627e+07	18.5975	3970275	5148012	5357608	3778765	3517548	4.35444e+06	750397	17.2329	27457	29012	24462	22066	20169	24633.2	3277.09	13.3036	22011	27534	22671	16984	16044	21048.8	4175.78	19.8386	242	0.0251294	0.0356889	0.0428624	0.0282598	0.0259832	0.0315847	0.00675475	21.3861	248	0.00554395	0.00534847	0.00423155	0.00449459	0.00456113	0.00483594	0.00051406
CLN3_HUMAN	11541225	13726452	17094098	27221652	24102858	18737257	6.00609e+06	32.0543	7510650	9193324	11927040	15587988	16761778	12196156	3.5607e+06	29.1952	37265	39476	39801	45560	54799	43380.2	6333.87	14.6008	30655	35104	35988	37724	43733	36640.8	4244.77	11.5848	221	0.265613	0.25574	0.210529	0.138581	0.181443	0.210381	0.0471183	22.3966	208	0.00408154	0.00381842	0.00301735	0.00242007	0.00260909	0.00318929	0.000655715
ITA3_HUMAN	8862373	5547455	9183728	25918496	22449776	1.43924e+07	8.16966e+06	56.7638	5350664	4255650	5510940	5269301	3429709	4.76325e+06	799521	16.7852	26791	23447	24973	33095	27407	27142.6	3286.01	12.1065	30909	18551	18157	26996	20618	23046.2	5048.4	21.9056	239	0.348767	0.334406	0.197708	0.104157	0.0918406	0.215376	0.109457	50.8213	205	0.00577667	0.00435915	0.00329472	0.00512326	0.00601159	0.00491308	0.000992231
CLCN3_HUMAN	23862716	19827652	23818946	40388744	22854920	2.61506e+07	7.26962e+06	27.7991	22585386	24424462	22789618	21639334	19688644	2.22255e+07	1.55322e+06	6.98845	39254	35098	24604	24364	25260	29716	6238.14	20.9925	32605	27458	20930	19993	23928	24982.8	4618.67	18.4874	233	0.136636	0.138483	0.0878712	0.0495014	0.104695	0.103437	0.0331159	32.0154	230	0.00144363	0.0011242	0.000918401	0.000923919	0.00121532	0.00112509	0.000196368
TCPD_HUMAN	197178960	230258624	224383200	250442048	232065568	226865680	1.72155e+07	7.58839	18550488	17419230	22931944	18320462	23467602	2.01379e+07	2.53408e+06	12.5836	3322185	3228533	3225679	2235635	3326766	3.06776e+06	418338	13.6366	2712144	2885282	2486148	1919790	2950121	2590697	371958	14.3574	39	1.37547	1.25306	1.10799	0.766561	1.27124	1.15487	0.212053	18.3617	65	0.146203	0.165638	0.108414	0.104789	0.12571	0.130151	0.0230322
DRB5_HUMAN	70427304	72301400	83755960	90156256	97147288	8.27576e+07	1.02388e+07	12.3721	5615969	4919110	5552982	5495952	4714590	5.25972e+06	369298	7.02124	56367	55566	33653	48875	49562	48804.6	8161.57	16.7229	42096	56184	29451	37824	40530	41217	8662.64	21.0172	218	0.0597723	0.077708	0.0351629	0.0419538	0.0417202	0.0512634	0.0155479	30.3294	242	0.00749577	0.0114216	0.00530364	0.00688216	0.00859672	0.00793997	0.00204056
ARPC4_HUMAN	192099424	184935952	154246928	157892448	178687968	173572544	1.49525e+07	8.61455	6200420	6841239	7618425	9553390	12776774	8.59805e+06	2.37357e+06	27.6059	626132	972959	605486	1288789	1221953	943064	287264	30.4607	549116	852855	537177	1071268	914966	785076	210001	26.7491	106	0.28585	0.461162	0.348258	0.67848	0.512047	0.457159	0.136541	29.8674	162	0.0885611	0.124664	0.0705102	0.112135	0.0716117	0.0934963	0.0216816
HGS_HUMAN	112181376	121059184	103204160	112050568	111069088	1.11913e+08	5.66215e+06	5.05943	42076908	40744660	54344716	46866812	58118940	4.84304e+07	6.79307e+06	14.0265	4283244	4062761	7507351	4871125	7473110	5.63952e+06	1.53407e+06	27.2022	3675074	3912789	6471927	3819779	5616535	4.69922e+06	1.13355e+06	24.1222	12	3.27601	3.23213	6.27099	3.40898	5.05679	4.24898	1.2188	28.6845	8	0.0873418	0.0960319	0.11909	0.0815029	0.0966386	0.0961211	0.0127955
TM165_HUMAN	23752834	15977203	15584157	13665109	17297398	1.72553e+07	3.45066e+06	19.9977	9005441	16963162	15049334	17143370	15640422	1.47603e+07	2.98356e+06	20.2134	26785	57729	28051	38318	40499	38276.4	11135.1	29.0914	23374	53437	27176	30494	26379	32172	10871.4	33.7916	222	0.0984051	0.334458	0.174382	0.223152	0.152503	0.19658	0.0797374	40.5623	219	0.00259554	0.00315018	0.00180579	0.00177876	0.00168659	0.00220337	0.000575441
ACTG_HUMAN	193929136	223135680	214041504	219094688	232149152	216470032	1.27369e+07	5.88391	12125885	22138058	15163436	14872720	8902758	1.46406e+07	4.37689e+06	29.8956	2381996	3504819	2134296	2166096	2003564	2.43815e+06	547018	22.4357	2083485	2947357	1675500	1798925	1755568	2052167	468258	22.8177	52	1.07435	1.32088	0.782792	0.821072	0.756224	0.951065	0.21686	22.8018	91	0.171821	0.133135	0.110496	0.120955	0.197194	0.14672	0.0326749
ABHD6_HUMAN	67781432	69637584	64823556	77949496	55353548	6.71091e+07	7.31814e+06	10.9048	67125560	61692496	105757480	75613728	76143488	7.72666e+07	1.52389e+07	19.7225	674089	670143	724219	661415	769909	699955	41292.7	5.89934	568116	601341	606525	577487	582464	587187	14521.7	2.47309	118	0.838159	0.863529	0.935655	0.740848	1.05226	0.88609	0.103895	11.7252	102	0.00846348	0.00974739	0.00573506	0.00763733	0.00764956	0.00784656	0.00130651
SDC1_HUMAN	245252896	234118464	229395792	269195936	258898672	247372352	1.4916e+07	6.02979	24868444	26339572	27321434	18144754	32329220	2.58007e+07	4.57618e+06	17.7367	5585418	6232853	5657136	4131056	5547482	5430789	695898	12.8139	4593794	5525841	4443729	3228320	5103012	4.57894e+06	776396	16.9558	13	1.87308	2.36028	1.93714	1.19925	1.97105	1.86816	0.375498	20.0999	23	0.184724	0.209792	0.162646	0.17792	0.157845	0.178586	0.0184185
KIT_HUMAN	24660882	15857472	42636484	18790488	21876586	2.47644e+07	9.41045e+06	37.9999	70641608	59234564	68090560	75897656	113482408	7.74694e+07	1.87963e+07	24.2628	807486	725466	733561	692324	609388	713645	64290.9	9.00881	689319	565325	558626	632236	538777	596857	55910.7	9.36753	117	2.79519	3.56504	1.31021	3.36466	2.4628	2.69958	0.798363	29.5736	13	0.00975797	0.00954384	0.00820416	0.00833011	0.00474767	0.00811675	0.00179633
GDIB_HUMAN	193585232	176440016	185664768	150606880	174133936	1.76086e+08	1.44989e+07	8.23401	82160136	73615592	112127520	95490528	74691088	8.7617e+07	1.45303e+07	16.5839	22037236	19776194	25658614	28653666	25338358	2.42928e+07	3.08101e+06	12.6828	18622992	17243010	22819750	24248072	18633694	2.03135e+07	2.7155e+06	13.3679	2	9.62005	9.77273	12.2908	16.1002	10.7008	11.6969	2.39792	20.5004	3	0.226667	0.23423	0.203516	0.253932	0.249477	0.233564	0.0179942
HNRPK_HUMAN	123073568	148340432	130319072	144599520	114204424	1.32107e+08	1.28444e+07	9.72267	7254861	12138780	6891604	14589599	6102374	9.39544e+06	3.35263e+06	35.6836	860181	947984	911520	1286258	1018525	1.00489e+06	149834	14.9104	776045	841868	697427	1103538	788731	841522	138917	16.5079	102	0.630554	0.567524	0.535169	0.763169	0.690631	0.637409	0.0825008	12.9432	133	0.106969	0.0693536	0.1012	0.0756387	0.12925	0.0964821	0.0218007
CD8_HUMAN	28793574	29553932	37558792	32989144	41320812	3.40433e+07	4.77799e+06	14.0351	13670422	14612390	16190753	16096565	16132061	1.53404e+07	1.02376e+06	6.67361	287340	271003	341536	362756	349723	322472	36365.3	11.277	273562	211417	272181	298315	287314	268558	30134.8	11.221	151	0.95008	0.71536	0.72468	0.904282	0.695325	0.797945	0.106931	13.4008	115	0.0200112	0.0144683	0.0168109	0.0185328	0.0178101	0.0175267	0.00185103
CLD7_HUMAN	47854096	41733284	92502	50738888	47842980	37652350	1.90083e+07	50.4837	12273651	11620911	150338	8048209	20521390	1.05229e+07	6.60234e+06	62.7426	94793	90281	2332	88596	122637	79727.8	40616	50.9433	77937	81180	1577	70355	118716	69953	38060.6	54.4089	207	0.162864	0.194521	1.70483	0.138661	0.248137	0.489802	0.608616	124.258	155	0.00634994	0.00698568	0.0104897	0.0087417	0.00578499	0.0076704	0.00172414
RS3A_HUMAN	27290640	28768548	35088144	30700202	28728256	30115158	2.71248e+06	9.00701	19011120	16303890	8307291	12939108	17851132	1.48825e+07	3.87011e+06	26.0044	139297	155105	107597	148952	141582	138507	16432.3	11.8639	119695	131356	87690	121481	116416	115328	14689.2	12.737	192	0.438594	0.456596	0.249913	0.395701	0.405232	0.389207	0.0730506	18.7691	174	0.00629605	0.00805673	0.0105558	0.00938867	0.00652149	0.00816375	0.00163823
GRP75_HUMAN	57208712	59865792	48806652	62937964	56356236	5.70351e+07	4.71285e+06	8.26308	7873027	6515221	5352040	5894726	5325384	6.19208e+06	946071	15.2787	936176	590809	578710	782745	718174	721323	132149	18.3204	751624	464787	520806	666398	583725	597468	102162	17.0992	116	1.31383	0.776382	1.06708	1.05882	1.03578	1.05038	0.170319	16.2151	76	0.0954682	0.0713386	0.0973098	0.11305	0.109612	0.0973557	0.0146763
BIP_HUMAN	40361700	42157132	40187116	40364732	41962684	4.10067e+07	864554	2.10832	9137650	8127386	9286671	8050172	6557682	8.23191e+06	977740	11.8774	1792843	1391798	1415162	1610335	1242282	1490484	191208	12.8286	1397271	1186764	1266072	1252912	1052414	1.23109e+06	112433	9.13283	84	3.46187	2.8151	3.15044	3.10398	2.50798	3.00787	0.323338	10.7497	9	0.152914	0.14602	0.136332	0.155638	0.160486	0.150278	0.00839625
PLD3_HUMAN	14418505	13478254	26196230	19762832	8425128	1.64562e+07	6.05509e+06	36.7952	7606347	6757922	6823441	6698331	4770705	6.53135e+06	940215	14.3954	52121	45311	45362	60193	34092	47415.8	8620.53	18.1807	47917	36949	34003	48980	29035	39376.8	7834.3	19.8957	219	0.33233	0.274138	0.129801	0.247839	0.344624	0.265746	0.0768469	28.9174	201	0.00629961	0.00546751	0.00498326	0.00731227	0.0060861	0.00602975	0.000791468
GBB4_HUMAN	25739806	22083102	26439866	29945982	23450398	2.55318e+07	2.70476e+06	10.5937	7603482	7397174	9617691	7395452	6910496	7784859	944311	12.1301	60721	53080	53197	82425	58097	61504	10861.7	17.6601	52796	46811	46578	63122	43976	50656.6	6870.48	13.5628	213	0.205114	0.211977	0.176166	0.210786	0.187528	0.198314	0.0141092	7.11458	217	0.00694366	0.00632823	0.00484295	0.00853525	0.00636365	0.00660275	0.00118997
ATPB_HUMAN	45900124	36497512	32611630	43136664	52965928	4.22224e+07	7.14039e+06	16.9114	5373359	6198067	9545822	5746939	8889653	7150768	1.72032e+06	24.0579	129576	159870	178441	149666	212669	166044	28156.2	16.957	111774	125514	149189	125373	176136	137597	22723.9	16.5148	184	0.243516	0.343897	0.457472	0.290641	0.332546	0.333614	0.0712909	21.3693	186	0.0208015	0.0202505	0.0156287	0.0218156	0.0198136	0.019662	0.00212477
CN37_HUMAN	199282864	224238704	214121472	203539840	213820000	211000576	8.78527e+06	4.16362	12791092	12698675	11826982	15406303	9520308	12448672	1.89152e+06	15.1945	1864342	1560279	1052275	1321572	1385099	1.43671e+06	269016	18.7244	1657183	1272686	912992	1049413	1078720	1.1942e+06	258414	21.6391	86	0.831573	0.567559	0.42639	0.515581	0.504499	0.56912	0.138779	24.3849	141	0.129558	0.100222	0.0771957	0.0681158	0.113307	0.0976797	0.0226296
HDGF_HUMAN	593691392	562529088	527304672	530100416	490995200	5.40924e+08	3.47756e+07	6.42892	12446906	13464565	14562139	12165757	21244172	1.47767e+07	3.34188e+06	22.6159	3760666	3868941	4447521	4112695	6547835	4.54753e+06	1.02761e+06	22.5972	3630027	3276303	3566603	3377708	4641265	3.69838e+06	488272	13.2023	19	0.611433	0.582424	0.676384	0.637183	0.945277	0.69054	0.131061	18.9795	126	0.291641	0.243328	0.244923	0.277641	0.218472	0.255201	0.0261802
BASI_HUMAN	64171416	47283872	50027960	57756732	57231584	5.52943e+07	6.00868e+06	10.8667	14718212	27582100	30604116	22645860	23808006	2.38717e+07	5.37374e+06	22.511	192571	357491	322592	241756	237498	270382	60447	22.3562	171315	293403	257965	207350	182561	222519	46324	20.818	158	0.266965	0.620514	0.515642	0.359006	0.318986	0.416222	0.131625	31.6237	171	0.0116397	0.0106374	0.00842909	0.0091562	0.00766805	0.00950609	0.00144864
ANXA1_HUMAN	233548272	229237920	249034368	214833520	264738384	2.38278e+08	1.7144e+07	7.19495	36846188	30388656	28208786	28203972	21718006	2.90731e+07	4.85286e+06	16.6919	2238647	1474497	1856276	1535014	1707733	1.76243e+06	273205	15.5016	2079853	1129559	1590804	1260815	1301004	1472407	339029	23.0255	74	0.890545	0.492745	0.638789	0.58688	0.49143	0.620078	0.146539	23.6324	136	0.0564469	0.0371704	0.0563939	0.0447035	0.0599044	0.0509238	0.00858983
HSP7C_HUMAN	91098120	94650512	91274304	93559896	90113304	9.21392e+07	1.68886e+06	1.83294	17280424	26073852	23896518	26348672	30353814	24790656	4.29478e+06	17.3242	1972610	2055672	2602192	2550113	3371657	2.51045e+06	499552	19.8989	1595219	2012357	2021721	1989706	2662241	2.05625e+06	342731	16.6678	51	1.7511	2.12609	2.21499	2.12667	2.95433	2.23464	0.393849	17.6248	16	0.0923136	0.0771791	0.0846032	0.0755145	0.087707	0.0834635	0.00632948
GDIR1_HUMAN	274578400	265831616	261894752	273834560	283896064	2.72007e+08	7.638e+06	2.80801	9798926	8110571	6492848	7750350	8240047	8.07855e+06	1.05915e+06	13.1106	5432134	4335645	3344852	5221460	6194743	4.90577e+06	979763	19.9717	4375005	3635510	2957582	4197637	4943009	4.02175e+06	676177	16.813	17	1.59335	1.3676	1.1293	1.53291	1.74113	1.47286	0.209384	14.2161	42	0.446478	0.448243	0.455514	0.541606	0.599876	0.498344	0.0619919
CLM9_HUMAN	105897824	122760216	114755592	98605640	122631688	112930192	9.47341e+06	8.38873	24917144	27164456	30576488	30045236	27126912	2.7966e+07	2.0871e+06	7.46298	965924	891284	784650	1012644	1166875	964275	127265	13.198	818493	707004	735055	806416	878741	789142	61416.5	7.78269	105	0.772908	0.575923	0.64054	0.817819	0.716569	0.704752	0.0875093	12.417	125	0.0328486	0.0260268	0.0240399	0.0268401	0.0323937	0.0284298	0.00354433
STOM_HUMAN	186969680	132186360	146149360	139366752	149237488	150781928	1.90237e+07	12.6167	9324061	15541831	11462103	8834863	14699954	1.19726e+07	2.73125e+06	22.8126	281480	432149	304805	265135	377847	332283	63077.9	18.9832	228128	358164	249783	224215	307483	273555	51716.4	18.9053	149	0.122013	0.270954	0.170909	0.160881	0.206036	0.186159	0.0501427	26.9354	223	0.0244666	0.0230452	0.0217921	0.0253784	0.0209173	0.0231199	0.00164529
HLAA_HUMAN	49881308	65615808	53219712	49802560	60234924	5.57509e+07	6.22358e+06	11.1632	8710946	8573974	15839819	9186902	6150688	9.69247e+06	3.24974e+06	33.5285	131383	110551	155466	148667	153078	139829	16892	12.0805	106137	102623	115907	136865	109346	114176	12159.1	10.6494	193	0.212779	0.1564	0.21779	0.274815	0.181533	0.208663	0.0398594	19.1023	209	0.0121843	0.0119691	0.00731744	0.0148978	0.0177778	0.0128293	0.00347285
TBB5_HUMAN	24170766	32835166	29845212	33396946	28341386	2.97179e+07	3.34468e+06	11.2548	5990069	6605131	9001460	6901317	6905065	7.08061e+06	1.01666e+06	14.3584	220026	320920	322950	293713	226096	276741	45070.2	16.2861	230227	247275	238550	226683	177906	224128	24182.5	10.7896	157	0.952502	0.75308	0.799291	0.678754	0.627725	0.76227	0.112	14.693	120	0.0384348	0.0374368	0.0265013	0.0328463	0.0257646	0.0321967	0.00530292
1433G_HUMAN	364251264	455154080	328610560	373595872	306275840	3.65578e+08	5.09377e+07	13.9335	38362416	35466936	38409240	45895440	35287176	3.86842e+07	3.84894e+06	9.94963	6845703	7680997	7445057	7871330	8134796	7.59558e+06	437964	5.76604	6030712	5711157	6296489	6911216	6178240	6.22556e+06	394961	6.34418	5	1.65565	1.25477	1.91609	1.84992	2.01721	1.73873	0.269255	15.4857	28	0.157204	0.161028	0.163932	0.150586	0.175085	0.161567	0.00810217
ARP3_HUMAN	40480064	33785056	30155062	58617792	22098268	3.70272e+07	1.23182e+07	33.2679	8849025	11341161	11746665	6394179	8797915	9425789	1.94796e+06	20.6662	177629	157631	99600	119024	115777	133932	28988.3	21.644	132526	137860	90454	96204	88921	109193	21433.8	19.6293	194	0.327386	0.40805	0.299963	0.164121	0.402389	0.320382	0.0886503	27.6702	190	0.0149763	0.0121557	0.0077004	0.0150456	0.0101071	0.011997	0.00283648
HS71A_HUMAN	137374128	136366448	123547624	136518992	122424008	131246240	6.76269e+06	5.15267	28277532	32165934	31735990	32105632	35271004	3.19112e+07	2.21924e+06	6.95443	2841706	1909004	2639095	3075317	2705910	2.63421e+06	392102	14.885	2126210	1846325	2074058	2603758	2039915	2.13805e+06	251338	11.7554	47	1.54775	1.35394	1.67875	1.90725	1.66627	1.63079	0.180847	11.0895	32	0.0751908	0.0574	0.0653535	0.0810997	0.0578355	0.0673759	0.00942384
ALEX_HUMAN	34020120	31501800	43177196	33872724	28710950	34256558	4.86052e+06	14.1886	267328112	296232960	331526336	314119840	367100096	3.15261e+08	3.35046e+07	10.6276	3989421	4529899	4400854	4755499	7147720	4.96468e+06	1.1196e+06	22.5512	3529288	3888801	3785295	3760470	5034768	3.99972e+06	530689	13.2681	18	10.3741	12.3447	8.76688	11.1018	17.5361	12.0247	2.98888	24.8562	2	0.0132021	0.0131275	0.0114178	0.0119715	0.013715	0.0126868	0.000853114
HS90B_HUMAN	97569176	100315584	76489672	90256048	68760848	8.66783e+07	1.21838e+07	14.0564	24024812	27433066	24635188	24575814	23220124	2.47778e+07	1.42161e+06	5.73745	1695288	1488020	1632971	1885334	2076726	1.75567e+06	205050	11.6793	1348923	1489620	1335428	1349685	1590927	1.42292e+06	101162	7.1095	75	1.38253	1.48493	1.74589	1.4954	2.31371	1.68449	0.336585	19.9814	31	0.0561471	0.0543002	0.0542082	0.0549192	0.068515	0.0576179	0.0054923
PRPH2_HUMAN	127126192	135151536	131725896	125386048	138953728	131668680	5.00622e+06	3.80213	21694360	24784814	18107686	19591528	20462762	20928230	2.25473e+06	10.7736	275922	277356	224881	232641	222753	246711	24661.3	9.99604	224018	231534	166066	192039	196061	201944	23591.4	11.6822	166	0.176217	0.171314	0.126069	0.153158	0.141098	0.153571	0.0186534	12.1464	229	0.0103261	0.00934177	0.00917102	0.00980215	0.00958136	0.00964448	0.000402302
DRB4_HUMAN	65827124	96719384	85801520	90902704	110486200	8.99474e+07	1.46123e+07	16.2453	3686850	2533157	4374506	4351442	2461941	3.48158e+06	840867	24.1519	35006	32777	41366	39370	35405	36784.8	3124.13	8.493	28426	25380	35003	36312	25908	30205.8	4587.5	15.1875	223	0.0431828	0.0262409	0.0407953	0.039946	0.0234491	0.0347228	0.00818253	23.5653	246	0.0077101	0.0100191	0.00800159	0.00834482	0.0105234	0.00891981	0.00113288
G6PI_HUMAN	176476496	183641664	157385712	170508336	158041232	169210688	1.02695e+07	6.06908	16873878	15763251	22592068	18687896	15490565	1.78815e+07	2.60993e+06	14.5957	2742603	2520078	4233410	3179620	3690193	3.27318e+06	625039	19.0958	2500919	2187075	3472230	2541044	2534436	2.64714e+06	433076	16.3601	37	1.41714	1.19095	2.20619	1.49028	1.60365	1.58164	0.340176	21.5078	37	0.148212	0.138745	0.153692	0.135973	0.163612	0.148047	0.0100645
RAN_HUMAN	198594320	198195456	178849248	238050016	199552752	2.02648e+08	1.93159e+07	9.53174	4116102	5960059	4994601	6363801	9476985	6.18231e+06	1.82302e+06	29.4878	1347958	3193765	3409338	3168036	3558032	2.93543e+06	806614	27.4786	1236882	2394434	2569834	2538934	3068132	2.36164e+06	606641	25.6872	42	0.622818	1.20812	1.43687	1.06655	1.5375	1.17437	0.321791	27.401	63	0.300498	0.401747	0.514522	0.398965	0.323746	0.387896	0.0749696
GLTL5_HUMAN	6859896	10083862	9476716	5902561	26245978	1.17138e+07	7.43204e+06	63.4469	5090494	5285696	8565775	4493960	7605495	6208284	1.58427e+06	25.5186	24400	22482	46250	26769	50874	34155	11931.4	34.933	20900	22281	36198	18952	37936	27253.4	8100.96	29.7246	230	0.304669	0.220957	0.381968	0.321081	0.14454	0.274643	0.0829284	30.195	197	0.00410569	0.00421534	0.00422589	0.00421722	0.00498797	0.00435042	0.000321827
MMP14_HUMAN	35415668	28635126	57366984	47987628	26200362	3.91212e+07	1.18504e+07	30.2915	21585860	22010190	18122482	19964836	44143652	25165404	9.5874e+06	38.0975	143902	118086	103117	91384	115460	114390	17562	15.3528	117670	95535	77262	75952	100206	93325	15522.6	16.6328	197	0.332254	0.333629	0.13468	0.158274	0.38246	0.26826	0.101341	37.7774	200	0.00545125	0.00434049	0.00426332	0.00380429	0.00227	0.00402587	0.00103143
IF5A1_HUMAN	10397384	6897716	4345191	6187811	4134464	6.39251e+06	2.26391e+06	35.415	17988118	9893306	13340126	7583422	9178830	1.15968e+07	3.70793e+06	31.9739	244556	148831	199767	149655	167553	182072	36287.7	19.9304	203164	105199	146082	143566	141347	147872	31440.5	21.262	180	1.95399	1.52513	3.36192	2.32014	3.41875	2.51599	0.757177	30.0946	15	0.0112943	0.0106334	0.0109506	0.0189316	0.0153992	0.0134418	0.00324574
ADA30_HUMAN	11910207	9443675	22425096	7923073	15212987	1.3383e+07	5.14988e+06	38.4808	11538155	9003197	12610892	13762503	8525123	11087974	2.02926e+06	18.3015	299236	343102	332905	464057	408854	369631	59097.8	15.9883	239332	296301	297274	357370	304601	298976	37440.5	12.5229	145	2.00947	3.13756	1.32563	4.5105	2.00224	2.59708	1.11973	43.115	14	0.0207427	0.0329106	0.0235728	0.0259669	0.0357298	0.0277846	0.00565747
TCPH_HUMAN	236165968	257933600	251612336	197296032	206612464	229924080	2.40911e+07	10.4778	21958684	20878778	20882394	17203066	20743822	2.03333e+07	1.62529e+06	7.99322	1184923	833405	1312722	887226	933799	1030415	185591	18.0113	947133	672793	1109338	723677	746741	839936	163833	19.5055	103	0.401046	0.26084	0.440892	0.366798	0.361421	0.366199	0.0598616	16.3467	180	0.0431325	0.0322238	0.0531231	0.0420667	0.0359982	0.0413089	0.00713048
G3P_HUMAN	300173664	282795872	271928896	318012960	324915168	299565312	2.01409e+07	6.72339	22698020	18466786	27995614	23066510	30431600	24531706	4.22137e+06	17.2078	2897165	2307561	3101943	3168219	3745310	3.04404e+06	463579	15.2291	2373565	2016772	2439424	2616228	2839542	2.45711e+06	273043	11.1124	41	0.790731	0.713155	0.897082	0.82268	0.873933	0.819516	0.0650062	7.93226	110	0.104571	0.109211	0.0871359	0.113421	0.093309	0.10153	0.00984293
YBOX1_HUMAN	144326832	151749024	134906592	122761904	529902	1.10855e+08	5.60082e+07	50.5239	19276608	15109227	28537346	22342918	172417	1.70877e+07	9.52412e+06	55.7367	1750308	1378212	2244299	1445562	15365	1.36675e+06	741592	54.2595	1213178	1075451	1664703	1131514	16363	1.02024e+06	543278	53.25	91	0.840577	0.708704	1.23397	0.921714	3.08793	1.35858	0.881782	64.9047	46	0.0629352	0.0711784	0.0583342	0.0506431	0.0949036	0.0675989	0.0151885
GNAI2_HUMAN	43257976	61165008	46892588	60445756	57087736	5.37698e+07	7.32203e+06	13.6174	18462290	11497168	16211995	23586878	16876000	1.73269e+07	3.89637e+06	22.4875	774997	415614	717331	920265	758183	717278	165656	23.0951	640212	380116	558296	757311	546468	576481	123735	21.4639	119	1.47999	0.62146	1.19058	1.25288	0.957242	1.10043	0.291666	26.5047	71	0.0346767	0.0330617	0.0344372	0.0321073	0.0323814	0.0333329	0.00104943
ACTBL_HUMAN	28248712	26488976	28625394	35751968	27681068	2.93592e+07	3.27699e+06	11.1617	11837781	9599533	20767530	15410460	15068731	14536807	3.78232e+06	26.0189	84303	87364	90405	98887	97663	91724.4	5699.14	6.21333	70145	63641	74194	91521	73750	74650.2	9242.75	12.3814	206	0.248312	0.240255	0.259189	0.255989	0.266428	0.254035	0.00901786	3.54986	202	0.00592552	0.00662959	0.0035726	0.00593889	0.00489424	0.00539217	0.00106521
NFIP2_HUMAN	88145200	102773864	65567600	99413280	111523608	9.34847e+07	1.58412e+07	16.9452	30777070	28514138	25408286	41123256	56090928	3.63827e+07	1.11773e+07	30.7215	337550	263679	107950	337226	231559	255593	84643.2	33.1164	257015	183725	117144	240054	186263	196840	49241.9	25.0162	168	0.291581	0.178766	0.178661	0.241471	0.167017	0.211499	0.0478329	22.6161	207	0.00835086	0.00644329	0.00461046	0.00583743	0.00332073	0.00571256	0.00169974
CLIC1_HUMAN	197191712	185049712	1000445	166615184	179828656	1.45937e+08	7.31296e+07	50.1103	16793328	22747788	292233	31522134	18944900	1.80601e+07	1.02106e+07	56.5371	3020521	2028580	55755	5111772	3381385	2.7196e+06	1.6628e+06	61.1414	2312226	2572209	33578	3841558	2253258	2.20257e+06	1.22817e+06	55.761	45	1.17258	1.39001	3.35631	2.30565	1.253	1.89551	0.835837	44.0956	21	0.137687	0.113075	0.114901	0.121869	0.118937	0.121294	0.00875253
CD59_HUMAN	3696116	4171003	3697731	5072587	3881947	4.10388e+06	514467	12.5361	4981553	5335880	6272000	5139187	4374965	5220717	616052	11.8001	110473	100940	96802	84822	100504	98708.2	8283.44	8.39184	85995	84307	87099	67671	74156	79845.6	7627.89	9.5533	202	2.32663	2.02126	2.35547	1.33405	1.91028	1.98954	0.369997	18.5971	20	0.0172627	0.0158	0.013887	0.0131676	0.0169501	0.0154135	0.00163121
SCRB1_HUMAN	25841220	31181270	25128908	30026092	26573030	27750104	2.40221e+06	8.65658	12101389	9606565	5611164	9218452	12196820	9746878	2.4062e+06	24.6869	28950	33508	21694	32139	20913	27440.8	5230.67	19.0617	24327	27804	17447	24118	17173	22173.8	4182.49	18.8623	240	0.0941403	0.0891689	0.06943	0.0803235	0.0646257	0.0795377	0.0112352	14.1256	235	0.00201027	0.00289427	0.00310934	0.00261627	0.00140799	0.00240763	0.000621277
ZNT3_HUMAN	67844376	81221184	99152568	56208576	76998968	7.62851e+07	1.42976e+07	18.7423	4483358	7459574	8273079	5718717	12919523	7.77085e+06	2.89402e+06	37.242	164844	319944	257307	135377	130307	201556	74736.5	37.0798	126337	279853	207284	110186	102079	165148	68465.3	41.457	178	0.186216	0.344557	0.209056	0.196031	0.132572	0.213686	0.0704193	32.9545	206	0.0281791	0.0375159	0.0250552	0.0192676	0.00790114	0.0235838	0.00981796
GIMA5_HUMAN	17802318	19278120	16861344	21416210	26986840	2.0469e+07	3.60344e+06	17.6044	13731302	14658512	17203110	11523313	16349885	1.46932e+07	2.00094e+06	13.6181	234041	173293	193697	205601	290372	219401	40566.7	18.4898	188729	153703	161783	163224	209271	175342	20636.5	11.7693	173	1.06014	0.797292	0.959491	0.762152	0.775456	0.870906	0.118332	13.5873	105	0.0137444	0.0104856	0.00940429	0.0141647	0.0127995	0.0121197	0.0018616
DMB_HUMAN	65864740	63800760	78544072	67459904	107677576	7.66694e+07	1.63229e+07	21.2899	6399064	7015163	9332055	7742936	9205731	7.93899e+06	1.16692e+06	14.6986	28893	29073	25966	32646	51949	33705.4	9364.49	27.7833	22216	25230	21816	25700	40395	27071.4	6840.82	25.2695	231	0.0337297	0.039545	0.0277755	0.0380967	0.0375148	0.0353323	0.00423852	11.9962	245	0.00347176	0.0035965	0.00233775	0.00331915	0.00438803	0.00342264	0.000656096
XPO2_HUMAN	43188096	54808028	35828364	42203112	195562	3.52446e+07	1.85635e+07	52.6705	5666499	5332317	6832129	7491737	123564	5.08925e+06	2.6023e+06	51.1333	323999	258422	357534	364659	3769	261677	134317	51.3293	223972	197977	252193	286584	4115	192968	98917.5	51.261	170	0.518597	0.361219	0.703892	0.679059	2.10419	0.873392	0.627625	71.8606	104	0.0395256	0.0371278	0.0369128	0.0382533	0.0333026	0.0370244	0.00208046
VAMP8_HUMAN	27277824	37996604	37373816	31635212	212188	2.68991e+07	1.39114e+07	51.717	9925418	12057980	15067497	12008204	101234	9.83207e+06	5.13416e+06	52.2185	688607	583278	749149	520895	6836	509753	263725	51.7359	506994	461334	579943	427623	6247	396428	201658	50.8687	132	1.85863	1.21415	1.55174	1.35173	2.94409	1.78407	0.619178	34.706	26	0.0510804	0.0382596	0.0384897	0.0356109	0.0617085	0.0450298	0.00992082
CYAC3_HUMAN	18887978	17833792	18665402	17235812	18100178	1.81446e+07	591323	3.25894	22430630	19579586	18306042	17717654	22844648	20175712	2.10243e+06	10.4206	150725	121256	139146	143944	174045	145823	17159	11.767	122676	100926	106085	123063	134120	117374	12156.3	10.3569	191	0.649492	0.565926	0.568351	0.713996	0.740987	0.64775	0.0722276	11.1505	129	0.00546913	0.00515465	0.00579508	0.00694578	0.00587096	0.00584712	0.00060543
NSUN2_HUMAN	76409224	86912056	72627944	86018936	80169488	8.04275e+07	5.48379e+06	6.8183	9800565	11713762	13189048	11888901	8090380	1.09365e+07	1.78751e+06	16.3444	626271	714947	630070	823534	428953	644755	129628	20.1049	552777	524744	474516	625119	387059	512843	79539.7	15.5096	125	0.723443	0.603764	0.653352	0.726723	0.482801	0.638016	0.090185	14.1352	132	0.0564026	0.0447972	0.035978	0.05258	0.0478419	0.04752	0.0070034
GANAB_HUMAN	15506916	13254575	8311950	6187065	8552246	1.03626e+07	3.45674e+06	33.358	12481142	13060191	13954904	12586496	7698894	1.19563e+07	2.1914e+06	18.3283	59732	61382	45993	33783	36059	47389.8	11520.4	24.3098	47519	47297	38830	27744	28700	38018	8595.45	22.6089	220	0.306437	0.356835	0.467159	0.448419	0.335584	0.382887	0.0634933	16.5828	176	0.00380726	0.00362146	0.00278253	0.00220427	0.00372781	0.00322867	0.000630339
ACTN1_HUMAN	74968744	78531320	73685600	80147328	73566864	7.618e+07	2.6753e+06	3.51181	19805762	22887806	25751848	19693144	14808999	2.05895e+07	3.65415e+06	17.7476	1579423	1600753	1486117	1510188	1483105	1.53192e+06	48882.7	3.19095	1147709	1451050	1337847	1191897	1044979	1.2347e+06	143416	11.6155	83	1.53092	1.84773	1.81562	1.48713	1.42045	1.62037	0.176374	10.8848	35	0.0579482	0.0633984	0.0519515	0.0605234	0.0705638	0.0608771	0.00614098
ENPL_HUMAN	23899034	21970454	18671768	19984108	19468170	2.07987e+07	1.89435e+06	9.10801	8167798	7210019	14510748	9166909	6906586	9192412	2.77453e+06	30.1828	1224688	942093	1435352	1327375	1110290	1.20796e+06	171156	14.169	959399	834005	1167017	1118006	776983	971082	152695	15.7242	96	4.01438	3.79603	6.25017	5.59448	3.99104	4.72922	0.998869	21.1212	6	0.117461	0.115673	0.0804243	0.121961	0.112499	0.109604	0.014907
TCPA_HUMAN	140745312	127873608	142992928	112473976	129875920	1.30792e+08	1.08889e+07	8.32531	14395010	19390904	18582878	17417490	17847326	1.75267e+07	1.7037e+06	9.72059	660494	556425	666056	547409	623924	610862	50338.8	8.24063	544615	467972	518128	441630	480340	490537	36580.7	7.45728	128	0.386951	0.365964	0.362345	0.392651	0.369845	0.375551	0.0120101	3.19798	179	0.0378336	0.0241336	0.027882	0.0253555	0.0269138	0.0284237	0.00487725
TCPG_HUMAN	89356016	127049152	112340160	117735288	107667648	1.1083e+08	1.25232e+07	11.2995	15955119	12334253	20304486	21397434	23396380	1.86775e+07	3.99903e+06	21.4109	1353386	729239	1219775	1690459	1557072	1.30999e+06	332596	25.3893	1085699	586613	926509	1320229	1348063	1.05342e+06	280378	26.6159	90	1.21503	0.461721	0.824735	1.12135	1.25206	0.974979	0.297264	30.4892	87	0.0680471	0.0475597	0.0456308	0.0617003	0.0576184	0.0561113	0.00847282
MYOC_HUMAN	3118182	4955763	1425948	5635100	4958016	4.0186e+06	1.54314e+06	38.4	9416346	9989835	15333307	14438330	18621594	1.35599e+07	3.44824e+06	25.4297	30106	37128	26079	36139	54950	36880.4	9896.3	26.8335	24778	29595	19221	30740	44117	29690.2	8282.24	27.8955	225	0.79463	0.597184	1.34795	0.545509	0.889812	0.835016	0.285695	34.2143	107	0.00263138	0.00296251	0.00125355	0.00212906	0.00236913	0.00226912	0.000578453
RUVB2_HUMAN	141230800	135298784	126364000	142636848	144755712	1.38057e+08	6.63709e+06	4.80749	12498104	13261252	11749790	12928868	15818797	1.32514e+07	1.37971e+06	10.4118	660135	940977	1087274	1227872	1621208	1.10749e+06	318327	28.743	610210	731269	783016	910096	1365803	880079	261237	29.6834	100	0.432066	0.540485	0.619651	0.638051	0.943523	0.634755	0.170614	26.8788	134	0.0488242	0.0551433	0.0666409	0.0703926	0.0863405	0.0654683	0.0129993
DRB_HUMAN	62688136	48622764	55704984	58148404	52968208	5.56265e+07	4.74029e+06	8.52164	5757383	11943505	9088575	8594309	6136037	8.30396e+06	2.24193e+06	26.9983	21916	67501	24208	25966	19951	31908.4	17912.4	56.1369	18102	38466	21020	20934	18614	23427.2	7611.84	32.4915	237	0.0288763	0.0791111	0.0377345	0.036001	0.0351418	0.0433729	0.0181177	41.7719	243	0.00314414	0.00322066	0.00231279	0.0024358	0.00303355	0.00282939	0.00037832
KPYM_HUMAN	368266432	361499552	314723264	350755392	313954752	3.4184e+08	2.31398e+07	6.76918	18285048	16370096	20091396	15409940	34843028	2.09999e+07	7.10649e+06	33.8406	3172406	3449952	3605179	2441707	4813215	3.49649e+06	770109	22.0252	2497669	2738282	2617690	2139475	3943358	2.78729e+06	611752	21.9479	34	0.678223	0.757479	0.831743	0.609962	1.25603	0.826687	0.227227	27.4864	109	0.136596	0.167273	0.130289	0.138837	0.113175	0.137234	0.0175066
MDHM_HUMAN	31365606	35406068	33109684	34133312	21935392	3.119e+07	4.81253e+06	15.4297	8196077	8665950	8555145	6816583	17015354	9.84982e+06	3.64302e+06	36.9857	198048	216516	176824	128656	132238	170456	35017.8	20.5436	161657	181099	130665	101431	108227	136616	30610.9	22.4065	185	0.515396	0.511491	0.394643	0.297161	0.49339	0.442416	0.0849435	19.1999	168	0.0197237	0.0208978	0.0152733	0.01488	0.00636055	0.0154271	0.00511692
YIPF2_HUMAN	21849944	20713730	17687952	14032364	28180120	20492822	4.70298e+06	22.9494	12912328	12367947	15509103	20069606	13236110	1.4819e+07	2.83527e+06	19.1326	147820	129345	99017	110091	72697	111794	25692.9	22.9824	106732	110911	77946	88949	59838	88875.2	18799.2	21.1524	200	0.488477	0.535447	0.440673	0.633885	0.212341	0.462165	0.140303	30.3577	160	0.0082659	0.00896762	0.00502582	0.00443203	0.00452081	0.00624244	0.00196177
GFRA1_HUMAN	62264920	37108876	65885488	56940104	58678244	5.61755e+07	1.00175e+07	17.8325	18733748	13352466	16277804	14697710	17347600	1.60819e+07	1.89939e+06	11.8108	1814088	1041609	1386836	1532448	1841937	1.52338e+06	295574	19.4025	1403108	978393	1043163	1233281	1340507	1.19969e+06	164809	13.7376	85	2.25345	2.63655	1.5833	2.16593	2.2845	2.18474	0.340849	15.6013	17	0.0748973	0.0732743	0.064085	0.0839097	0.0772733	0.074688	0.00642169
TSN12_HUMAN	148271776	101144808	117177376	101028872	130496272	1.19624e+08	1.80674e+07	15.1035	15190605	7244790	16452339	16084765	13043263	1.36032e+07	3.3923e+06	24.9376	531143	280053	409805	262497	283790	353458	103211	29.2005	402111	227169	337313	220370	216739	280740	75553.9	26.9124	147	0.271199	0.224598	0.287865	0.218126	0.166088	0.233575	0.0429807	18.4012	204	0.026471	0.0313562	0.0205024	0.0137005	0.0166169	0.0217294	0.00643838
EZRI_HUMAN	63888804	62159500	61611748	68220944	70777104	65331620	3.57723e+06	5.4755	14463599	14918050	17078232	15367762	15601866	1.54859e+07	886620	5.72534	719866	576070	635870	663818	756537	670432	63246	9.43361	572799	472645	524367	522108	577743	533932	38516.1	7.21366	121	0.896556	0.760375	0.851083	0.765319	0.816285	0.817924	0.0516999	6.32088	111	0.0396028	0.0316828	0.0307038	0.0339742	0.0370304	0.0345988	0.00331713
PDC6I_HUMAN	147329808	145905952	129356456	187091856	146660592	1.51269e+08	1.91257e+07	12.6435	25770032	37587204	34335552	29840756	49728980	3.54525e+07	8.18369e+06	23.0835	2314602	4102978	3249373	2170188	2833475	2.93412e+06	699019	23.8238	1956828	3147501	2397627	1755748	2355868	2.32271e+06	477977	20.5784	43	1.3282	2.15721	1.8535	0.938442	1.60634	1.57674	0.420386	26.6617	38	0.0759342	0.0837386	0.0698293	0.0588372	0.0473741	0.0671427	0.012804
CD224_Human	8296985	2729981	8726337	4716216	5368030	5.96751e+06	2.25585e+06	37.8022	7482238	6483130	5856198	5737323	9599849	7.03175e+06	1.42524e+06	20.2686	32049	25418	24078	24334	41612	29498.2	6722.3	22.7888	27819	19783	19420	20083	29651	23351.2	4438.83	19.009	238	0.33529	0.724657	0.222545	0.425829	0.552363	0.452137	0.173994	38.4827	165	0.00371801	0.00305146	0.00331614	0.00350041	0.00308869	0.00333494	0.000251186
TCPQ_HUMAN	82860440	127280816	100171040	110976480	109613280	1.0618e+08	1.45599e+07	13.7124	14027880	9708815	26859868	23782044	26557228	20187167	7.01083e+06	34.7291	1814178	1129129	2679485	2383838	2564318	2.11419e+06	575367	27.2145	1474380	876660	1902904	2079749	2095685	1.68588e+06	462545	27.4365	66	1.77935	0.688761	1.89965	1.87404	1.91189	1.63074	0.47328	29.0224	33	0.105104	0.0902953	0.0708456	0.0874504	0.078912	0.0865214	0.0115242
CLCN4_HUMAN	11511147	19541912	33069166	16977936	21011804	20422393	7.10406e+06	34.7856	15948660	11939576	13999182	8389852	15603832	1.31762e+07	2.78193e+06	21.1132	43244	31381	29506	33388	46818	36867.4	6871.28	18.6378	35501	25613	23250	26764	35262	29278	5111.23	17.4576	226	0.308405	0.131067	0.0703072	0.15764	0.16782	0.167048	0.0783893	46.9263	225	0.00222596	0.00214522	0.00166081	0.00319004	0.00225983	0.00229637	0.000496332
RAB10_HUMAN	162841120	142149872	174891936	178019008	143276016	1.60236e+08	1.51827e+07	9.47522	15734273	21859522	13095086	27544918	16600280	1.89668e+07	5.1474e+06	27.139	1950992	2989395	1783696	3147018	2267929	2427806	547803	22.5637	1585354	2459611	1402071	2396944	1805890	1929974	426947	22.1219	54	0.973559	1.73029	0.801678	1.34645	1.26043	1.22248	0.320537	26.2202	61	0.100758	0.112519	0.107068	0.0870195	0.108787	0.10323	0.00895308
TSN14_HUMAN	105252648	127412912	109576520	108608920	99868592	1.10144e+08	9.27796e+06	8.42349	35319712	35570352	41214820	41743516	45297408	3.98292e+07	3.84601e+06	9.65628	2056219	1794861	1612737	1656129	1681241	1.76024e+06	159774	9.07687	1573793	1389270	1356883	1335517	1314359	1.39396e+06	93261.5	6.69038	78	1.49525	1.09037	1.2383	1.22966	1.31609	1.27393	0.132428	10.3952	55	0.0445585	0.039057	0.0329222	0.0319934	0.0290162	0.0355095	0.00558012
PROF1_HUMAN	365083232	430055008	414924192	410867360	407406048	405667168	2.17144e+07	5.35277	27574722	27310930	25147370	20085348	19057406	2.38352e+07	3.59653e+06	15.0892	3314958	4132719	3847194	3796673	2983358	3.61498e+06	410840	11.3649	3117435	3155661	2638766	2987195	2361342	2.85208e+06	305666	10.7173	33	0.853897	0.733781	0.635963	0.727046	0.579604	0.706058	0.0937756	13.2816	123	0.113054	0.115546	0.104932	0.148725	0.123907	0.121233	0.0150195
ITA6_HUMAN	14137037	10818976	14691990	20754858	26182510	1.73171e+07	5.47071e+06	31.5914	36009984	30513818	34072408	41394072	26410770	3.36802e+07	5.05878e+06	15.02	40369	37259	36982	43931	22653	36238.8	7244.25	19.9903	31025	31091	24794	38596	18376	28776.4	6795.09	23.6134	228	0.219459	0.287375	0.168759	0.185961	0.0701843	0.186348	0.0708608	38.0262	222	0.000861567	0.00101892	0.000727686	0.000932404	0.000695777	0.00084727	0.000121791
MARH1_HUMAN	102886976	110055872	146707280	103113592	70807680	106714280	2.41971e+07	22.6747	64612780	79062528	87305960	76695200	139227488	8.93808e+07	2.59609e+07	29.0453	1310238	1284058	1442860	1046622	1159386	1.24863e+06	135313	10.8369	1023255	960985	1021630	860105	1046769	982549	67477.5	6.8676	94	0.994543	0.873179	0.696373	0.834133	1.47833	0.975311	0.26891	27.5717	86	0.0158367	0.0121547	0.0117017	0.0112146	0.00751841	0.0116852	0.00264725
PUR6_HUMAN	334626848	345733344	339411488	343538080	348916736	3.42445e+08	4.98432e+06	1.45551	18807876	14679708	12756809	18333692	23583946	1.76324e+07	3.73589e+06	21.1876	4751082	3130807	3042044	4477493	3953251	3.87094e+06	690536	17.839	3933589	2373308	2180591	3731636	3261314	3.09609e+06	706141	22.8075	29	1.17552	0.686456	0.642462	1.08624	0.934697	0.905073	0.211468	23.3648	98	0.209146	0.161673	0.170935	0.20354	0.138285	0.176716	0.0264871
ACTC_HUMAN	130909144	112434200	153889952	151650096	107979240	1.31373e+08	1.91015e+07	14.5399	25087498	27880844	48281172	28501084	33256180	3.26014e+07	8.26848e+06	25.3624	1025090	1746453	2376221	1245024	1058502	1490258	512543	34.3929	882422	1266604	1772031	1084051	801316	1.16128e+06	345662	29.7655	88	0.674072	1.12653	1.15149	0.714837	0.742102	0.881806	0.211267	23.9585	103	0.0351738	0.0454292	0.0367023	0.0380354	0.0240953	0.0358872	0.00686859
CDC42_HUMAN	164589328	158936048	168682080	183117328	162228240	1.67511e+08	8.42499e+06	5.02953	23856574	20015060	20393406	24343744	17117386	21145234	2.67013e+06	12.6276	2678211	2267708	1860274	2312260	2140415	2.25177e+06	265117	11.7737	1875403	1733755	1784886	1894509	1518163	1.76134e+06	135052	7.66754	61	1.13944	1.09085	1.05814	1.03459	0.935819	1.05177	0.067815	6.44772	75	0.0786116	0.0866225	0.0875227	0.0778232	0.0886913	0.0838543	0.00465567
ASAH2_HUMAN	4793969	5522428	2603748	6199319	12951113	6.41412e+06	3.48475e+06	54.3294	12413234	8119154	9054347	7347209	6662785	8.71935e+06	2.01144e+06	23.0687	32336	17356	16510	12586	14770	18711.6	7005.26	37.438	22819	14146	14348	10663	10558	14506.8	4463.54	30.7686	246	0.475994	0.256155	0.551052	0.172003	0.081522	0.307345	0.178756	58.1615	193	0.00183828	0.0017423	0.00158465	0.0014513	0.00158462	0.00164023	0.000135291
G6PD_HUMAN	231885968	240946768	233868800	223346128	227462320	2.31502e+08	5.96305e+06	2.57581	12525671	12463689	15983434	12789628	21303558	15013196	3.41005e+06	22.7137	1868642	1849527	2397677	2132172	3567033	2.36301e+06	634385	26.8465	1647671	1545433	1944275	1520864	2515537	1834756	372208	20.2865	58	0.710552	0.6414	0.831353	0.680945	1.10591	0.794033	0.168355	21.2025	116	0.131544	0.123995	0.121643	0.118914	0.118081	0.122835	0.00482875
MYL6_HUMAN	308535648	269831648	202249008	280713184	288900928	2.70046e+08	3.61863e+07	13.4	26245816	15338574	31542186	23852252	25383580	2.44725e+07	5.24916e+06	21.4492	1775094	1381861	2218715	2088709	1601195	1.81311e+06	307506	16.9601	1509552	1089616	1538067	1678820	1297458	1.4227e+06	206437	14.5102	76	0.489263	0.403813	0.760482	0.598055	0.449101	0.540143	0.127567	23.6172	148	0.0575159	0.0710376	0.0487622	0.0703841	0.0511141	0.0597628	0.00938932
ATPA_HUMAN	24093240	20125002	33580116	27518438	48766740	3.08167e+07	1.00024e+07	32.4576	8667076	9491646	9191949	8017233	6624942	8.39857e+06	1.01858e+06	12.128	159985	107758	82425	99287	114246	112740	25919.7	22.9907	136706	78728	69755	77305	83908	89280.4	24141.5	27.0401	199	0.567404	0.391195	0.207727	0.280921	0.17206	0.323861	0.142984	44.1496	187	0.015773	0.00829445	0.00758871	0.00964235	0.0126655	0.0107928	0.0030378
NSG2_HUMAN	6908064	7983065	7568125	8931892	14926946	9.26362e+06	2.90677e+06	31.3783	6618714	8635643	7576174	8329717	8287232	7889496	724124	9.17834	225790	219231	254139	208779	183932	218374	22861.2	10.4688	186815	171747	175976	153386	166421	170869	11014.2	6.44601	175	2.7043	2.15139	2.32523	1.71728	1.1149	2.00262	0.545532	27.2409	19	0.0282253	0.0198882	0.0232276	0.0184143	0.0200816	0.0219674	0.00350008
PDIA1_HUMAN	93554664	92591168	89425712	76500992	79613880	8.63373e+07	6.96702e+06	8.06954	7568874	6760873	7362720	7541249	8340371	7.51482e+06	505317	6.72427	592459	373664	449954	815037	224183	491059	200967	40.9251	475081	285445	338674	610921	195933	381211	146210	38.3541	133	0.507811	0.308285	0.378721	0.798579	0.246104	0.4479	0.195737	43.701	167	0.0627677	0.0422201	0.0459985	0.0810106	0.0234921	0.0510978	0.0194826
DRA_HUMAN	52694624	55800308	35341404	51251968	59758604	5.09694e+07	8.3412e+06	16.3651	11816406	9774220	20492834	12617762	8797924	1.26998e+07	4.13043e+06	32.5235	57754	49549	72299	62274	65516	61478.4	7618.43	12.392	38703	43483	60527	58226	40683	48324.4	9179.83	18.9963	214	0.0734477	0.0779261	0.171264	0.113607	0.0680789	0.100865	0.0386553	38.3239	231	0.00327536	0.00444874	0.00295357	0.00461461	0.00462416	0.00398329	0.000719362
GSTP1_HUMAN	609141120	589947456	568168896	649120960	582889152	5.99854e+08	2.79406e+07	4.6579	15628517	15597407	14178724	13266794	17553668	15245022	1.45955e+06	9.57396	4652467	3196753	3893943	4129139	5928141	4.36009e+06	913045	20.941	3818178	2473332	2958706	3531673	4334805	3.42334e+06	650661	19.0066	24	0.626813	0.419246	0.520744	0.54407	0.743676	0.57091	0.108823	19.0613	140	0.244308	0.158573	0.208672	0.266204	0.246946	0.224941	0.0380297
ML12B_HUMAN	94721936	110774928	88529592	97224064	76293328	9.35088e+07	1.12655e+07	12.0475	25949850	23944066	22088420	36139364	34478836	2.85201e+07	5.70039e+06	19.9873	2302055	1888429	1713400	1973213	2233184	2.02206e+06	218396	10.8007	1773466	1455076	1165670	1574297	2051204	1.60394e+06	297961	18.5768	70	1.87229	1.31354	1.3167	1.61925	2.68858	1.76207	0.508033	28.8316	27	0.0683421	0.0607698	0.0527729	0.0435618	0.0594917	0.0569877	0.00833683
TKT_HUMAN	111770120	110793960	84179008	121424552	100211432	1.05676e+08	1.26754e+07	11.9946	9367740	9387250	16429002	16044617	13717308	1.29892e+07	3.0915e+06	23.8006	1110100	1367348	1646807	1161124	1084178	1.27391e+06	211346	16.5903	920336	1108472	1211176	919858	829309	997830	140173	14.0478	93	0.823419	1.00048	1.43881	0.757555	0.827559	0.969565	0.24804	25.5826	88	0.0982453	0.118083	0.0737218	0.0573313	0.0604571	0.0815676	0.0232642
RUVB1_HUMAN	149569776	150898176	168528192	192835696	171387376	1.66644e+08	1.5821e+07	9.49388	20782640	16198868	14802350	18237704	21641594	1.83326e+07	2.60678e+06	14.2194	2383319	2638706	2353709	1889083	2613429	2.37565e+06	269453	11.3423	1877475	2110870	1779633	1481387	2074774	1.86483e+06	227622	12.2061	57	1.25525	1.39887	1.05599	0.768212	1.21058	1.13778	0.214727	18.8724	66	0.0903386	0.13031	0.120226	0.0812266	0.0958697	0.103594	0.0185797
IF4A1_HUMAN	222670800	228479408	194682064	200244432	181448832	2.05505e+08	1.75841e+07	8.55651	22883158	18404438	18121604	20752004	17842636	19600768	1.93957e+06	9.89536	3869148	3199464	3519663	3822204	3086326	3499361	316834	9.05405	3098191	2514144	2613103	3057846	2446931	2746043	276459	10.0675	35	1.39138	1.10038	1.34224	1.52706	1.34855	1.34192	0.137918	10.2776	49	0.135392	0.136605	0.144198	0.147352	0.13714	0.140137	0.00474389
AT1B3_HUMAN	7993777	16330944	5588871	7925429	23558194	12279443	6.71882e+06	54.716	4612809	5624768	5612846	4820100	8497633	5.83363e+06	1.39334e+06	23.8845	50878	55512	54522	48532	92887	60466.2	16403.3	27.1281	44064	45169	39826	38229	67165	46890.6	10458.8	22.3048	216	0.551229	0.276585	0.712595	0.482359	0.285102	0.461574	0.165435	35.8416	161	0.00955253	0.00803038	0.00709551	0.00793116	0.00790397	0.00810271	0.000798823
PSMD2_HUMAN	121411040	119333160	104927296	122441608	113552080	1.16333e+08	6.4796e+06	5.56987	17773954	21522330	19251220	14970302	18071234	18317808	2.13085e+06	11.6327	1171306	2428911	1875778	1522102	1901956	1.78001e+06	420036	23.5974	1162454	1551827	1343162	1098269	1616931	1.35453e+06	205169	15.1469	81	0.957453	1.30042	1.28009	0.896974	1.42396	1.17178	0.206555	17.6275	64	0.0654021	0.0721031	0.0697702	0.0733632	0.0894754	0.0740228	0.00818907
SAHH_HUMAN	151634560	184593536	167334448	165249712	181551296	1.70073e+08	1.19443e+07	7.02308	26764160	19593132	15504173	16144099	15505723	1.87023e+07	4.30761e+06	23.0326	1990057	1994558	2056249	1891412	1736428	1.93374e+06	111895	5.78646	1901716	1479103	1423227	1447660	1325132	1.51537e+06	199922	13.193	72	1.25414	0.801276	0.850528	0.876044	0.729894	0.902377	0.182808	20.2585	99	0.0710546	0.0754909	0.0917964	0.0896712	0.0854608	0.0826948	0.00808147
PDIA3_HUMAN	19148648	14426809	14703638	17781418	14867656	1.61856e+07	1.91587e+06	11.8369	9354917	8723738	8875816	7934436	11806701	9.33912e+06	1.31573e+06	14.0883	497454	488789	456171	342833	318831	420816	75134.5	17.8545	401279	360745	320472	295255	257713	327093	50014.2	15.2905	141	2.0956	2.50052	2.17954	1.66047	1.73338	2.0339	0.307413	15.1144	18	0.042895	0.0413521	0.0361062	0.0372118	0.0218277	0.0358786	0.00746253
2AAA_HUMAN	230897504	231406512	177917696	196905168	172258336	2.01877e+08	2.52595e+07	12.5123	22145124	25179864	24112036	18294456	14561581	2.08586e+07	3.92786e+06	18.8309	2769818	2857667	2491075	3015174	2741891	2775125	171029	6.16291	2056712	2347847	2220283	2336293	1880430	2168313	178035	8.21075	46	0.890747	1.0146	1.24793	1.18651	1.09163	1.08628	0.126155	11.6135	72	0.0928743	0.093243	0.0920819	0.127705	0.129136	0.107008	0.0174932
ML12A_HUMAN	64346140	62721968	55567304	58027936	55637580	5.92602e+07	3.63676e+06	6.13693	21913340	19694154	18986632	28026252	33570228	2.44381e+07	5.5654e+06	22.7734	917129	973838	879330	982698	946731	939945	37993	4.04205	746914	787064	666254	750314	724621	735033	39801.6	5.41494	107	1.16078	1.25485	1.199	1.29302	1.30239	1.24201	0.0545197	4.38964	59	0.0340849	0.0399643	0.0350907	0.0267718	0.0215852	0.0314994	0.00650966
STML1_HUMAN	153356560	173227616	177123328	173954096	169674000	169467120	8.39625e+06	4.9545	80850168	106801528	86366760	99836560	90471680	9.28653e+07	9.32889e+06	10.0456	2499997	2934432	2226472	2570514	1957621	2.43781e+06	329653	13.5225	1957800	2361721	1577112	2035530	1599061	1.90624e+06	293094	15.3755	55	1.27663	1.36336	0.890403	1.17015	0.942431	1.1286	0.184472	16.3453	67	0.0242152	0.0221132	0.0182606	0.0203886	0.0176747	0.0205305	0.00242526
TBB4B_HUMAN	31932526	29738714	25464104	36179560	28489786	30360938	3.58312e+06	11.8017	9401291	8632991	8616561	8206235	13778021	9.72702e+06	2.06201e+06	21.1988	411117	427844	393576	341572	353697	385561	33031.9	8.56724	336482	326904	278333	266434	291083	299847	27314.1	9.10933	144	1.05373	1.09925	1.09304	0.736421	1.02171	1.00083	0.135156	13.5044	83	0.035791	0.0378668	0.0323021	0.0324673	0.0211266	0.0319108	0.00578432
RAB1A_HUMAN	331785728	299999776	273822464	328430304	276478176	3.02103e+08	2.46375e+07	8.15533	24566386	17306590	19696956	25471246	17092002	20826636	3.5545e+06	17.0671	7753785	5868191	6431571	6158829	6468711	6.53622e+06	646012	9.88358	6070740	4550116	4519832	4914755	5374773	5.08604e+06	581403	11.4313	9	1.82972	1.51671	1.65064	1.49644	1.94401	1.6875	0.174962	10.3681	30	0.247116	0.262912	0.229469	0.192953	0.314461	0.249382	0.0400107
WDR1_HUMAN	61035356	72023392	70823688	56192992	337436	5.20826e+07	2.65461e+07	50.9692	9239237	9469625	9662112	7586405	117216	7214919	3.62452e+06	50.2365	338916	329175	301965	255535	4347	245988	124234	50.5042	219022	227140	213988	184562	4879	169918	83761.6	49.2953	177	0.358844	0.31537	0.302142	0.328443	1.4459	0.550141	0.448276	81.4839	147	0.0237056	0.0239862	0.0221471	0.024328	0.041624	0.0271582	0.00727135
LEG1_HUMAN	360903328	378809856	329147456	319711872	311315104	3.39978e+08	2.56724e+07	7.55121	26614768	32839096	28996980	20789396	32233354	2.82947e+07	4.37743e+06	15.4708	3025322	3328470	2636734	2061130	2454844	2701300	441148	16.331	2238637	2468793	1988300	1702110	2026065	2084781	257033	12.329	49	0.620287	0.651724	0.604076	0.532389	0.650808	0.611857	0.0437113	7.14404	137	0.0841126	0.0751785	0.0685692	0.081874	0.0628562	0.0745181	0.00797482
CLIC4_HUMAN	124406656	86614400	127356720	111776736	85875328	107205968	1.78987e+07	16.6956	23263800	35038252	27015558	31320862	15293923	26386479	6.81752e+06	25.8372	2189442	2655380	2456123	2535715	1632337	2.2938e+06	364427	15.8875	1729365	1962843	2137641	1904100	1202375	1.78726e+06	320216	17.9165	59	1.39009	2.26619	1.67847	1.70349	1.40014	1.68767	0.318196	18.8541	29	0.0743372	0.05602	0.0791263	0.0607933	0.0786178	0.0697789	0.00955328
PLOD1_HUMAN	4949711	8790354	3863561	3902258	2911476	4883472	2.05718e+06	42.1253	4394927	7196831	6450426	6194328	13395966	7.5265e+06	3.07567e+06	40.8645	26792	28680	32045	33069	31018	30320.8	2287.19	7.54331	22058	21329	23765	26121	24407	23536	1705.79	7.24759	236	0.445642	0.242641	0.615106	0.669382	0.838303	0.562215	0.203088	36.1228	142	0.00501897	0.00296367	0.00368425	0.00421692	0.00182197	0.00354116	0.00109089
TBA1B_HUMAN	21372036	19445652	25846978	17602660	16291436	2.01118e+07	3.34111e+06	16.6127	4496164	7635476	5447376	9502341	17002524	8.81678e+06	4.4473e+06	50.4414	137808	179367	139287	164388	180177	160205	18562.1	11.5864	119004	141196	99215	127111	134924	124290	14584.6	11.7343	189	0.556821	0.726106	0.383855	0.722112	0.82819	0.643417	0.156232	24.2816	131	0.0264679	0.0184921	0.0182134	0.0133768	0.00793553	0.0168971	0.00614132
TAGL2_HUMAN	154703680	151243776	144703872	154929072	167378368	1.54592e+08	7.38381e+06	4.77633	16259884	12529932	21551864	24693326	25884366	2.01839e+07	5.07312e+06	25.1345	1913426	1464024	2313188	2667747	2512314	2.17414e+06	435794	20.0444	1617539	1139841	1725087	1999830	1913912	1.67924e+06	301566	17.9584	67	1.04557	0.753645	1.19215	1.2908	1.14346	1.08513	0.183633	16.9227	73	0.0994804	0.0909694	0.0800435	0.0809867	0.0739408	0.0850842	0.00903613
EF1G_HUMAN	53658772	62824460	51489324	52064756	53338452	5.46752e+07	4.15198e+06	7.59391	22403194	16270296	33899096	18600136	12499292	2.07344e+07	7.32659e+06	35.3354	560169	472260	1053461	741067	506842	666760	214394	32.1547	469022	392729	779809	596064	336881	514901	158421	30.7672	124	0.874083	0.625121	1.51451	1.14485	0.631591	0.95803	0.337344	35.2123	90	0.0209355	0.0241378	0.0230038	0.0320462	0.026952	0.0254151	0.00384308
VTI1B_HUMAN	25410730	40099292	34078808	28138912	177943	25581137	1.36739e+07	53.4531	14053867	11920934	12305558	14184814	121345	1.05173e+07	5.2764e+06	50.1687	422311	305052	332532	350534	3786	282843	144823	51.2026	312466	241597	258863	264809	3055	216158	109111	50.4774	161	1.22966	0.602497	0.759601	0.941078	1.71684	1.04994	0.393297	37.4591	77	0.0222335	0.0202666	0.0210363	0.0186685	0.0251762	0.0214762	0.00218188
CD3_Human	91357448	78323736	108908704	110941816	149049344	1.07716e+08	2.38821e+07	22.1713	17815402	15343271	15404135	16812336	15451573	1.61653e+07	990556	6.12765	677899	678557	478438	719792	680422	647022	85766.5	13.2556	560521	465028	355754	626495	502608	502081	91300.5	18.1844	126	0.613547	0.593726	0.326653	0.564706	0.337209	0.487168	0.127743	26.2215	156	0.0314627	0.0303083	0.0230947	0.037264	0.032528	0.0309315	0.00457679
RAP1B_HUMAN	57423856	62287808	65350316	64879724	81226208	6.62336e+07	8.00715e+06	12.0893	8061196	6651324	7659558	19105004	22979682	1.28914e+07	6.78268e+06	52.6142	642388	546598	529940	964772	1153494	767438	248513	32.3821	521480	404840	370134	777446	930544	600889	218098	36.2959	115	0.908124	0.649951	0.566384	1.19829	1.14562	0.893674	0.254163	28.4403	101	0.0646902	0.0608661	0.0483232	0.0406933	0.0404942	0.0510134	0.0100849
TCPE_HUMAN	112863600	170747696	160774736	170801840	152941856	1.53626e+08	2.14537e+07	13.9649	9400922	9132627	18537868	22511760	22022162	1.63211e+07	5.92121e+06	36.2795	1417753	1629905	2106981	2509126	2705288	2.07381e+06	493321	23.7881	1248643	1193258	1553966	1924827	2017147	1.58757e+06	337568	21.2632	71	1.10633	0.698843	0.966549	1.12694	1.3189	1.04351	0.205652	19.7077	79	0.132821	0.130659	0.0838266	0.0855032	0.0915962	0.104881	0.0220927
ATG9A_HUMAN	27019604	18452044	20372912	19128986	23967810	2.17883e+07	3.23489e+06	14.8469	11747222	9891282	8193145	7755907	7592085	9.03593e+06	1.58216e+06	17.5097	136210	103370	93710	91081	82483	101371	18649.8	18.3976	100050	82012	71291	71459	65131	77988.6	12293.9	15.7638	204	0.370287	0.44446	0.34993	0.373564	0.271744	0.361997	0.0553064	15.2781	182	0.00851691	0.00829134	0.0087013	0.00921349	0.0085788	0.00866037	0.000306932
PMEL_HUMAN	30933226	61750796	29281550	32827678	39108984	3.87804e+07	1.19582e+07	30.8355	6542595	9980290	7162996	7405137	15961233	9.41045e+06	3.47949e+06	36.9748	113974	197884	155269	169595	239618	175268	42051.2	23.9925	91654	148815	122327	130809	179118	134545	28959.5	21.5241	188	0.296296	0.240993	0.417761	0.398472	0.457997	0.362304	0.0807641	22.2918	181	0.0140088	0.0149109	0.0170776	0.0176646	0.0112221	0.0149768	0.00230986
RAB5C_HUMAN	353576032	401938464	372386144	424767744	379441344	3.86422e+08	2.46404e+07	6.37656	16067027	16271423	16696769	14246838	13992060	1.54548e+07	1.11202e+06	7.19531	3593306	3810726	4290170	4144307	3528843	3.87347e+06	299395	7.72938	3069748	2951994	2800158	3094822	2936482	2.97064e+06	105662	3.55687	31	0.8682	0.734439	0.75195	0.728592	0.773896	0.771415	0.0508989	6.59811	118	0.191059	0.181422	0.167707	0.217229	0.209868	0.193457	0.0181553
DMA_HUMAN	67792840	69160184	66848132	69796336	80911960	7.09019e+07	5.10992e+06	7.20703	8292471	8114242	11981275	11244176	11766053	1.02796e+07	1.71307e+06	16.6647	40335	29329	43131	35354	47392	39108.2	6261.57	16.0109	32105	24660	25900	27976	39358	29999.8	5318.37	17.728	224	0.0473575	0.0356564	0.0387445	0.0400823	0.048643	0.0420967	0.00504585	11.9863	244	0.00387158	0.0030391	0.00216171	0.00248804	0.00334505	0.0029811	0.000607173
PFKAP_HUMAN	197271344	202825840	205108464	167373136	175684656	189652688	1.52443e+07	8.038	26876662	23094564	20773148	46718940	30416706	29576004	9.18012e+06	31.0391	1839750	1746039	1546336	3030557	1512403	1935017	561190	29.0018	1314976	1404164	1129542	2378586	1244731	1.4944e+06	451127	30.1878	73	0.666582	0.6923	0.550705	1.42113	0.708503	0.807844	0.31158	38.5694	114	0.0489263	0.0608006	0.0543751	0.0509127	0.0409226	0.0511875	0.00652885
ZNT4_HUMAN	57960888	62774380	56484492	46421552	25865540	4.99014e+07	1.31441e+07	26.3402	36081228	38070620	44808104	44008692	34445476	39482824	4.19004e+06	10.6123	341517	231433	280882	317838	211050	276544	49537.8	17.9132	255959	182546	241175	246859	142742	213856	43922	20.5381	162	0.441606	0.290797	0.426976	0.531777	0.551862	0.448603	0.0927358	20.6721	166	0.00709397	0.00479493	0.0053824	0.00560932	0.004144	0.00540492	0.000985614
SPAR_HUMAN	13315422	36518148	23686328	14308603	24919338	2.25496e+07	8.42867e+06	37.3784	12359627	7275676	13525542	11723434	17120270	1.24009e+07	3.17067e+06	25.5681	298423	357792	423685	323071	386335	357861	44467.5	12.4259	251620	264565	289068	264713	295707	273135	16556.7	6.06175	150	1.88969	0.724475	1.2204	1.85003	1.18666	1.37425	0.441159	32.1018	45	0.0203582	0.0363629	0.021372	0.0225798	0.0172723	0.0235891	0.00662488
TMEM9_HUMAN	152629264	136418880	120785272	155731536	125481480	1.38209e+08	1.40269e+07	10.149	15759429	12372251	19828334	20985876	20787058	1.79466e+07	3.36759e+06	18.7645	839538	655866	1009897	820586	720045	809186	120656	14.9108	605347	486999	769225	653257	596372	622240	91445.4	14.6962	113	0.396613	0.356988	0.636853	0.419476	0.475267	0.457039	0.0977118	21.3793	163	0.0384117	0.0393622	0.0387942	0.0311284	0.0286896	0.0352772	0.00446074
LRAT_HUMAN	11146480	12829977	10422267	15060266	8088479	1.15095e+07	2.33961e+06	20.3276	21507126	17710942	18149904	19979204	36096204	22688676	6.83926e+06	30.1439	196834	181678	190336	186991	192922	189752	5164.44	2.72168	160099	130565	140078	143639	156690	146214	10878.5	7.44013	181	1.43632	1.01766	1.34403	0.953761	1.9372	1.33779	0.351853	26.301	50	0.007444	0.007372	0.00771784	0.00718943	0.0043409	0.00681283	0.00124758
CAZA1_HUMAN	216908240	217433056	235114922	216019744	233449856	2.23785e+08	8.59899e+06	3.84252	23556514	23422880	20318424	20308560	28513648	2.3224e+07	3.00242e+06	12.9281	4525955	2916224	3242968	3218462	4039235	3.58857e+06	598374	16.6745	3052758	2391170	2516593	2691311	2988913	2728149	258084	9.46004	36	1.4074	1.09973	1.07037	1.24586	1.28032	1.22074	0.123514	10.118	62	0.129593	0.102087	0.123858	0.132521	0.104824	0.118577	0.0126865
T106B_HUMAN	6830469	9070012	12841394	26636026	6013614	12278303	7.55883e+06	61.5625	6265663	5182994	7640754	9563479	11564798	8.04354e+06	2.28977e+06	28.4672	97807	69671	102071	137408	110633	103518	21815.1	21.0737	81201	52672	71704	106180	86810	79713.4	17598	22.0766	203	1.18881	0.580727	0.558382	0.398633	1.44356	0.834021	0.40672	48.7661	108	0.0129597	0.0101625	0.00938441	0.0111027	0.0075064	0.0102231	0.00180832
S39AE_HUMAN	2831556	4885489	5708767	4949828	7959757	5.26708e+06	1.65067e+06	31.3395	13544132	6038502	6412052	8446641	6529087	8.19408e+06	2.8029e+06	34.2064	35946	30766	35333	34136	32231	33682.4	1932.15	5.73639	28155	25357	23339	25616	26562	25805.8	1575.63	6.10574	232	0.99433	0.519027	0.408827	0.517513	0.333704	0.55468	0.230672	41.5865	146	0.00207876	0.00419922	0.00363986	0.00303268	0.00406826	0.00340376	0.000777609
RAB7A_HUMAN	310242720	284449312	356874816	303161952	320715840	315088928	2.40094e+07	7.61987	11587761	9298460	11497937	8101660	13475896	1.07923e+07	1.88698e+06	17.4844	2208916	1781310	1586183	1455190	1937147	1.79375e+06	264872	14.7664	1699852	1401070	1106042	1198075	1482779	1.37756e+06	210444	15.2765	80	0.54791	0.492555	0.309924	0.395193	0.462334	0.441583	0.0822439	18.6248	169	0.146694	0.150678	0.0961948	0.14788	0.110032	0.130296	0.0226584
IFM3_HUMAN	39351476	33929584	33193118	32506722	33360014	3.44682e+07	2.48346e+06	7.20507	25391124	15441115	16625453	15867494	19189082	1.85029e+07	3.68139e+06	19.8963	262489	184653	219411	234741	264442	233147	29608.2	12.6993	193674	139824	152659	204286	204377	178964	27303.1	15.2562	172	0.492165	0.412101	0.459912	0.628442	0.612641	0.521052	0.085281	16.3671	150	0.00762763	0.0090553	0.00918225	0.0128745	0.0106507	0.00987807	0.0017777
GNAS3_HUMAN	35933332	62140044	48351820	57573168	48318740	5.04634e+07	9.02302e+06	17.8803	11540520	11589584	11855192	9557492	7604418	1.04294e+07	1.63427e+06	15.6698	4153773	3871692	4841981	4169314	4186009	4.24455e+06	320398	7.54845	3367561	3130185	3899090	3343492	2535695	3.2552e+06	440075	13.5191	26	9.37169	5.03731	8.064	5.80738	5.24785	6.70565	1.71279	25.5426	5	0.291803	0.270086	0.328893	0.349829	0.33345	0.314812	0.0293315
HS71B_HUMAN	102903056	90123344	89340168	90680656	77100280	9.00295e+07	8.17069e+06	9.07557	23889522	23456910	23218312	30093472	23127458	2.47571e+07	2.68118e+06	10.8299	2301819	1642984	2031814	2495885	2342725	2.16305e+06	300004	13.8695	1758636	1365623	1604418	1801940	1699088	1645941	155024	9.41859	68	1.70902	1.51528	1.79585	1.98713	2.20374	1.8422	0.235997	12.8106	24	0.0736154	0.0582184	0.0691014	0.0598781	0.0734663	0.0668559	0.00659888
PP1A_HUMAN	60778316	42707560	62869544	61435540	66873624	5.89329e+07	8.3843e+06	14.2269	11657379	14324003	13004631	15277963	23979768	1.56487e+07	4.34098e+06	27.7401	346426	343833	353174	320979	457776	364438	47909.4	13.1461	291104	244281	251354	258578	346828	278429	37768.5	13.5648	148	0.47896	0.571985	0.399802	0.420893	0.518632	0.478055	0.0630256	13.1838	158	0.0249717	0.017054	0.019328	0.0169249	0.0144634	0.0185484	0.00356153
PSD11_HUMAN	149682768	132828976	126987464	161857232	167948096	1.47861e+08	1.5902e+07	10.7547	16424095	15553515	12976437	11688052	18025688	1.49336e+07	2.30352e+06	15.4251	1133017	1491000	1148478	1036993	1163002	1194498	154668	12.9484	867967	1197621	781664	797925	936398	916315	151011	16.4802	99	0.579871	0.901626	0.615544	0.492981	0.557552	0.629515	0.141792	22.524	135	0.0528472	0.077	0.0602372	0.0682684	0.051948	0.0620602	0.00951
PRDX6_HUMAN	480247680	469624384	418341024	547305856	359773824	4.55059e+08	6.29024e+07	13.8229	26746232	18484904	23526780	24521252	23318966	2.33196e+07	2.70566e+06	11.6025	8860292	7464142	7299835	7903687	8741586	8.05391e+06	642211	7.9739	7012196	5531253	4993847	6085846	7307509	6.18613e+06	871818	14.0931	6	1.46012	1.1778	1.19373	1.11196	2.03114	1.39495	0.33962	24.3464	44	0.262175	0.299231	0.212262	0.248187	0.313372	0.267045	0.0362288
ELAP1_HUMAN	41510980	36612400	41795032	45720252	56353564	4.43984e+07	6.63942e+06	14.9542	7009831	7782733	6852135	7046292	13837918	8.50578e+06	2.68541e+06	31.5715	205550	175046	157106	183630	200041	184275	17463.9	9.4771	139912	144214	124867	139760	152237	140198	8903.7	6.3508	183	0.337048	0.393894	0.29876	0.305685	0.270146	0.321107	0.0421575	13.1288	189	0.0199594	0.01853	0.0182231	0.0198345	0.0110014	0.0175097	0.00332606
PP4P1_HUMAN	64647540	83699272	81591328	61127380	70114448	7.2236e+07	8.99351e+06	12.4502	36540572	41666588	40366372	44207096	52471276	4.30504e+07	5.32142e+06	12.3609	357825	296361	305840	410877	273906	328962	49339.1	14.9984	285470	226300	194430	288247	249741	248838	35676.3	14.3372	154	0.441579	0.270373	0.238297	0.471551	0.35619	0.355598	0.0914998	25.7312	184	0.00781241	0.00543121	0.00481663	0.00652038	0.00475958	0.00586804	0.00116027
LMNA_HUMAN	58280088	63268584	75457752	78836888	60313688	67231400	8.31919e+06	12.374	24441886	20570236	25396738	30772856	40037740	2.82439e+07	6.73702e+06	23.853	1148514	785218	798685	872590	854516	891905	132432	14.8482	874261	557192	534459	667990	773230	681426	128707	18.8879	111	1.5001	0.880677	0.708289	0.847306	1.28201	1.04368	0.297572	28.5118	78	0.035769	0.0270873	0.0210444	0.0217071	0.0193125	0.0249841	0.00598604
IMDH2_HUMAN	234438976	276869024	284024416	242548288	261280608	2.59832e+08	1.90849e+07	7.34508	37335308	30737332	22169426	20953188	30262788	2.82916e+07	6.04961e+06	21.3831	1812898	2331499	1782651	1214869	1785012	1.78539e+06	353410	19.7946	1329447	1849670	1175117	1012985	1394252	1.35229e+06	281492	20.8159	82	0.567076	0.668067	0.413738	0.417643	0.533622	0.520029	0.0960147	18.4633	151	0.0356083	0.0601767	0.0530062	0.0483451	0.0460715	0.0486416	0.00810762
ACTB_HUMAN	70021328	96658328	81769696	80423656	107936800	8.7362e+07	1.33406e+07	15.2705	21966564	15547279	25386348	21980078	20945060	2.11651e+07	3.1854e+06	15.0503	1801797	1214026	965842	1074400	1068921	1.225e+06	299005	24.4086	1422535	865609	775291	835078	764987	932700	247740	26.5616	98	2.03157	0.895535	0.94814	1.03835	0.708736	1.12447	0.466174	41.4574	68	0.0647591	0.0556759	0.0305397	0.0379925	0.0365235	0.0450981	0.0129183
GARS_HUMAN	31007590	23013258	25730844	27272578	36353188	2.86755e+07	4.62787e+06	16.1387	5622734	7289480	7816847	8249748	9769446	7749651	1.34683e+06	17.3792	337720	325372	392583	495969	451594	400648	65380.5	16.3187	221666	282901	286770	366977	358425	303348	53753.1	17.72	143	0.714877	1.2293	1.1145	1.34559	0.985952	1.07804	0.217328	20.1595	74	0.0394232	0.0388095	0.0366861	0.0444834	0.0366884	0.0392181	0.00285457
TMM59_HUMAN	98494912	122656136	111801856	113097008	105755240	1.10361e+08	8.03429e+06	7.28001	26449264	19359916	31402222	28410794	38285992	2.87816e+07	6.18945e+06	21.5049	676708	544757	572203	616565	867344	655515	114931	17.533	498059	403634	432366	488124	660845	496606	89240.2	17.97	127	0.50567	0.329078	0.386725	0.431598	0.624882	0.45559	0.102461	22.4897	164	0.0188307	0.020849	0.0137686	0.0171809	0.0172608	0.017578	0.00232542
LDHA_HUMAN	357203840	353950592	302663808	340111552	310357504	3.32857e+08	2.23973e+07	6.72879	14595063	16526943	22443692	16755452	33255110	20715252	6.7958e+06	32.8058	4434105	5443873	6402559	3629894	7001157	5.38232e+06	1.23575e+06	22.9595	3341649	4126756	4702062	2862851	5255495	4.05776e+06	871215	21.4703	16	0.935502	1.16591	1.55356	0.841739	1.69337	1.23802	0.334862	27.0483	60	0.228957	0.249699	0.209505	0.170861	0.158036	0.203412	0.0344985
IMB1_HUMAN	32828272	34835648	30661670	31469864	30459954	3.20511e+07	1.62221e+06	5.06132	4844464	4094617	2894456	4075713	4542889	4.09043e+06	663909	16.2308	580721	489894	488569	550190	568232	535521	39024.5	7.28719	454331	385348	350103	436747	400972	405500	37030.5	9.13204	130	1.38396	1.10619	1.14183	1.38783	1.31639	1.26724	0.120206	9.48564	56	0.0937835	0.0941109	0.120956	0.107158	0.0882637	0.100855	0.0118138
MCLN1_HUMAN	66241044	42844700	33991292	45271216	40760148	45821680	1.08784e+07	23.7406	24966838	26188874	28795536	26986328	62762952	3.39401e+07	1.4465e+07	42.6192	28018	51661	33738	21585	32524	33505.2	10028.5	29.9311	22577	31333	22984	19519	25176	24317.8	3944.3	16.2198	235	0.0340831	0.0731316	0.0676173	0.0431157	0.0617662	0.0559428	0.0148865	26.6102	239	0.00090428	0.00119642	0.000798179	0.000723292	0.000401128	0.000804661	0.000258032
SL9A9_HUMAN	44297720	74483040	41157876	54302680	40492192	5.09467e+07	1.27636e+07	25.0529	12223970	4662580	5794818	8927145	14572678	9.23624e+06	3.74864e+06	40.5862	386019	212766	272289	399575	328444	319819	70053.3	21.9041	318557	158211	195098	277013	256802	241136	57485	23.8392	155	0.719127	0.212412	0.474023	0.510128	0.634201	0.509978	0.172634	33.8513	153	0.02606	0.0339321	0.0336677	0.0310304	0.0176222	0.0284625	0.00611374
TFR1_HUMAN	13769522	4646256	5121256	6118245	3463329	6.62372e+06	3.67352e+06	55.4601	8346098	12394412	9357859	7470733	9161313	9346083	1.66394e+06	17.8036	38279	45145	6933	24486	32171	29402.8	13140.3	44.6905	27358	34959	19469	17830	25281	24979.4	6112.6	24.4706	234	0.198685	0.752412	0.380161	0.291423	0.729962	0.470529	0.228433	48.5481	159	0.00327794	0.00282055	0.0020805	0.00238665	0.00275954	0.00266503	0.000406928
LDHB_HUMAN	415484352	431855776	348415776	331466240	324889312	3.70422e+08	4.44517e+07	12.0003	15620910	18344800	17448848	18505820	38328656	2.16498e+07	8.40223e+06	38.8097	5728936	5221931	4753683	4914340	6543635	5432505	647475	11.9185	4097186	3925849	3558164	3574553	5275732	4.0863e+06	629512	15.4054	15	0.986123	0.909065	1.02124	1.07841	1.62386	1.12374	0.256008	22.7818	69	0.262289	0.214003	0.20392	0.193158	0.137645	0.202203	0.0400052
LEG3_HUMAN	326006368	265268912	294588832	234504960	250012624	2.74076e+08	3.26803e+07	11.9238	31692214	26902350	18865912	32025914	31002566	2.80978e+07	4.96879e+06	17.6839	4176710	4926991	3640379	7109167	3950848	4760819	1.2486e+06	26.2265	3288797	3669786	2673364	4822643	3157606	3.52244e+06	723997	20.5539	21	1.00881	1.38342	0.90749	2.05652	1.26298	1.32384	0.404145	30.5281	51	0.103773	0.136411	0.141703	0.150586	0.10185	0.126865	0.0201642
PGAM1_HUMAN	390591040	389498496	386873152	407413312	345455456	3.83966e+08	2.05708e+07	5.35745	28209018	22031898	30751726	25362648	25646134	2.64003e+07	2.93035e+06	11.0997	8585874	7118441	8110571	5957805	7145072	7.38355e+06	909290	12.3151	6506813	5286221	5379846	4397689	6016255	5.51736e+06	714690	12.9535	7	1.66589	1.35719	1.3906	1.07942	1.74154	1.44693	0.237079	16.385	43	0.230664	0.239935	0.174945	0.173392	0.234587	0.210705	0.0299805
RHOA_HUMAN	466085760	343843008	382090560	441396416	352931872	3.9727e+08	4.84427e+07	12.1939	28407482	16144347	24716678	36692000	40225548	29237211	8.58911e+06	29.3773	3909274	3286327	3885151	3889560	4626661	3.91939e+06	425010	10.8438	3097364	2410225	2595544	3146035	3380386	2.92591e+06	363173	12.4123	32	0.664548	0.700967	0.679301	0.712746	0.957801	0.743073	0.108659	14.6229	121	0.109033	0.149292	0.105012	0.0857417	0.0840358	0.106623	0.0235596
PUR9_HUMAN	272496864	270642816	268492160	259589792	239003440	2.62045e+08	1.23424e+07	4.71002	11446078	14576760	14521501	16282447	19151322	1.51956e+07	2.51894e+06	16.5767	2667749	2423990	2693705	2949543	2316898	2610377	221873	8.49966	2104821	1871255	1784580	2192554	1769374	1.94452e+06	172535	8.87291	53	0.77242	0.691411	0.664667	0.844623	0.740313	0.742687	0.0632405	8.5151	122	0.18389	0.128372	0.122892	0.134658	0.0923891	0.13244	0.0295426
RAC1_HUMAN	326237632	288435680	268744640	337636672	321871808	3.08585e+08	2.57892e+07	8.35722	9353167	11917434	6424554	8901316	17997306	1.09188e+07	3.94518e+06	36.1321	2008856	2349705	2039802	2025281	3262062	2.33714e+06	479390	20.5118	1575028	1797872	1450902	1606700	2200544	1.72621e+06	261939	15.1743	64	0.482786	0.623318	0.539881	0.475867	0.683671	0.561104	0.0809233	14.4221	143	0.168395	0.150861	0.225837	0.180501	0.122271	0.169573	0.0342757
TSN19_HUMAN	36689348	38980264	22709280	32273184	30189526	3.21683e+07	5.66114e+06	17.5985	9251306	8189379	8072881	6247464	8574491	8.0671e+06	998584	12.3785	164433	173284	144697	143591	176014	160404	13821.6	8.61677	116257	139890	109349	98429	135508	119887	15676.8	13.0763	190	0.316869	0.358874	0.481517	0.304987	0.448858	0.382221	0.0708255	18.53	177	0.0125666	0.0170819	0.0135452	0.015755	0.0158036	0.0149505	0.00164778
PRDX1_HUMAN	369397312	289921984	338873440	331428480	296832480	3.25291e+08	2.90805e+07	8.93984	24183654	26423598	28582402	50783264	21799900	3.03546e+07	1.04612e+07	34.4635	3669681	4456823	3235773	5755541	3749102	4173384	882769	21.1524	2836120	3299673	2451854	4029763	2826340	3088750	541906	17.5445	30	0.76777	1.13812	0.723531	1.21588	0.952167	0.959494	0.195003	20.3236	89	0.117274	0.124876	0.0857819	0.0793522	0.129649	0.107387	0.0207459
NED4L_HUMAN	99412496	92789872	59277748	96509480	92486960	8.80953e+07	1.46332e+07	16.6107	26529550	37416880	48314204	22805284	39157036	3.48446e+07	9.1731e+06	26.3258	1281510	2147233	1697512	901449	1292947	1.46413e+06	424349	28.983	951789	1609414	1192016	671210	1012047	1.0873e+06	310073	28.5178	89	0.957414	1.73447	2.0109	0.695486	1.09426	1.29851	0.493815	38.0294	53	0.0358766	0.043013	0.0246722	0.0294322	0.0258459	0.031768	0.00684412
TPM4_HUMAN	354794464	404478272	425114016	290596352	320827104	3.59162e+08	5.01859e+07	13.9731	30457102	32867712	23334368	24509658	33267458	2.88873e+07	4.18312e+06	14.4809	7096556	5183636	5421939	5701968	6390879	5.959e+06	698032	11.7139	5113442	3811981	4169403	4254596	4750779	4.42004e+06	458284	10.3683	14	1.44124	0.942444	0.980773	1.46409	1.48079	1.26187	0.245781	19.4776	57	0.16789	0.11598	0.178681	0.173589	0.142806	0.155789	0.0234122
RB11B_HUMAN	369204512	369112320	338175584	373322272	301993824	3.50362e+08	2.72829e+07	7.78706	12566088	6169380	8821031	13162227	19194204	11982586	4.41652e+06	36.8578	4681414	3042452	3996034	4436318	5049289	4.2411e+06	690213	16.2744	3548806	2158079	2778096	3501984	3845927	3.16658e+06	614508	19.406	28	0.961203	0.584667	0.821495	0.938059	1.27351	0.915787	0.223185	24.3708	97	0.282411	0.349805	0.31494	0.266063	0.200369	0.282718	0.050195
PAQRB_HUMAN	39849816	32345900	39107220	35475460	36984880	3.67527e+07	2.69225e+06	7.32532	21586990	26180916	26139872	24295694	32853802	2.62115e+07	3.71975e+06	14.1913	212724	209654	207082	178514	178593	197313	15421.2	7.81561	160877	149551	133158	140419	144595	145720	9290.65	6.37569	182	0.403708	0.462349	0.340495	0.39582	0.390957	0.398666	0.0388134	9.73582	173	0.0074525	0.00571221	0.00509406	0.00577958	0.00440116	0.0056879	0.00101303
S10AA_HUMAN	229931568	218327488	182545424	240071792	220062480	2.18188e+08	1.9446e+07	8.91252	16202416	12130548	14375619	15018137	30483298	1.7642e+07	6.55593e+06	37.1609	2556379	1444892	2383025	2551439	2923397	2.37183e+06	495960	20.9105	2001240	1096747	1592549	1753290	2360158	1.7608e+06	421040	23.9119	62	0.870363	0.50234	0.872412	0.730319	1.07249	0.809586	0.188385	23.2693	113	0.123515	0.090412	0.110781	0.116745	0.0774246	0.103776	0.017204
TERA_HUMAN	67990256	85088464	108378376	83593064	133220584	9.56541e+07	2.27839e+07	23.8191	36446560	41871100	29745900	29354226	33723512	3.42283e+07	4.63544e+06	13.5427	3760666	3515242	3698884	2609864	4142775	3.54549e+06	510469	14.3977	2609702	2518016	2598204	2099381	3256250	2.61631e+06	370614	14.1655	38	3.83835	2.95929	2.39735	2.51143	2.44425	2.83013	0.542394	19.165	12	0.0716035	0.0601373	0.0873466	0.0715189	0.0965573	0.0774327	0.0129005
NDKB_HUMAN	469893472	492484608	294650752	386675520	457915040	4.20324e+08	7.21157e+07	17.1572	16339407	18528822	36411420	22365124	28777896	2.44845e+07	7.30738e+06	29.8449	5750892	6159660	11153537	5942530	7555575	7.31244e+06	2.02273e+06	27.6615	4512594	4753996	7171341	4138485	6034203	5.32212e+06	1.12301e+06	21.1008	8	0.960344	0.965309	2.43384	1.07027	1.31776	1.34951	0.557463	41.3087	48	0.276179	0.256573	0.196953	0.185042	0.209682	0.224886	0.0353099
VAMP7_HUMAN	18114876	23168028	29031958	13953001	107460	1.68751e+07	9.78386e+06	57.9782	9970084	14333622	14353224	16027072	191986	1.09752e+07	5.75325e+06	52.4205	255385	272364	231529	275265	3852	207679	103094	49.6412	175179	198580	187285	188143	2990	150435	74094.6	49.2534	179	0.967045	0.857129	0.645099	1.34841	2.78243	1.32002	0.766006	58.0298	52	0.0175705	0.0138541	0.0130483	0.0117391	0.0155741	0.0143572	0.00203109
S38A9_HUMAN	16174172	33978772	35122012	23898778	24775480	2.67898e+07	7.01732e+06	26.194	14442506	8142718	8826847	11930733	7151449	1.00989e+07	2.69647e+06	26.7008	23690	35138	22515	28980	17656	25595.8	5977.8	23.3546	18657	26559	19076	16956	12032	18656	4677.63	25.0731	244	0.115351	0.0781635	0.0543135	0.0709492	0.0485641	0.0734682	0.0235357	32.0352	237	0.00129181	0.00326169	0.00216113	0.0014212	0.00168246	0.00196366	0.000713945
TSN16_HUMAN	4786600	3398875	7258970	4550670	15986626	7.19635e+06	4.57166e+06	63.5274	5072290	5920763	9789678	4263698	6001548	6.2096e+06	1.89861e+06	30.5755	22167	39787	33814	22151	29949	29573.6	6817.45	23.0525	16469	27488	24220	17203	21852	21446.4	4174.67	19.4656	241	0.344065	0.808738	0.333656	0.378032	0.136689	0.400236	0.221094	55.2408	172	0.00324686	0.00464264	0.00247403	0.00403476	0.00364106	0.00360787	0.000730754
UPK1A_HUMAN	39720300	40842104	38321180	27713450	164279	2.93523e+07	1.5327e+07	52.2173	8102916	6820211	6970689	6288931	91117	5.65477e+06	2.84393e+06	50.2926	56121	49442	41184	38454	1030	37246.2	19149.8	51.4141	40492	36781	30337	27936	743	27257.8	13991.5	51.3303	229	0.101943	0.0900566	0.0791651	0.100803	0.452279	0.164849	0.143952	87.3234	226	0.00499721	0.00539294	0.00435208	0.00444209	0.00815435	0.00546774	0.00139582
IL1B_HUMAN	206327968	266823376	243170256	278636096	237799280	2.46551e+08	2.50852e+07	10.1744	36870992	42329076	30722968	29330210	51639912	3.81786e+07	8.17342e+06	21.4084	2665164	4368991	3330216	2643483	4823947	3.56636e+06	888297	24.9077	1995764	3003753	2325344	2135617	3115585	2.51521e+06	458059	18.2115	40	0.967277	1.12575	0.956262	0.766454	1.31017	1.02518	0.182415	17.7935	81	0.0541283	0.0709619	0.0756875	0.0728129	0.0603329	0.0667847	0.00818362
TMM98_HUMAN	147967248	158794096	125377336	133587680	170719264	1.47289e+08	1.64296e+07	11.1546	30133886	24659360	20986140	24886748	26096940	2.53526e+07	2.93865e+06	11.5911	1890179	1177575	776272	939618	957046	1148138	392370	34.1745	1336949	776889	593196	643823	735186	817209	267854	32.7766	104	0.903544	0.489243	0.473129	0.481948	0.43064	0.555701	0.175105	31.5107	145	0.044367	0.0315048	0.0282661	0.0258701	0.0281713	0.0316359	0.00661363
NPM_HUMAN	278275840	219394704	181316752	256682912	224426752	232019392	3.32738e+07	14.341	26347126	25654852	39992316	25574776	35334800	30580774	5.97372e+06	19.5342	5450800	4979398	6065583	3682326	3453089	4.72624e+06	1.00932e+06	21.3556	4217509	3192851	4019565	2822560	2461912	3.34288e+06	677086	20.2546	25	1.51559	1.4553	2.21687	1.09963	1.09698	1.47687	0.40895	27.6902	41	0.160075	0.124454	0.100508	0.110365	0.0696739	0.113015	0.0296222
S29A3_HUMAN	3640302	11987972	15766209	6725786	9783694	9.58079e+06	4.18415e+06	43.6723	5412391	4266248	6269802	6373432	8106711	6.08572e+06	1.26213e+06	20.7393	14743	9998	19643	17059	84604	29209.4	27878.5	95.4437	11195	7920	14905	15494	9860	11874.8	2913.51	24.5352	247	0.307529	0.0660662	0.0945376	0.230367	0.10078	0.159856	0.0930938	58.236	227	0.0020684	0.00185643	0.00237727	0.00243103	0.00121628	0.00198988	0.0004398
RNF13_HUMAN	40618004	38599860	40553108	40340936	47561472	41534676	3.10368e+06	7.47251	18119376	11624240	9546852	12348818	8063926	1.19406e+07	3.44101e+06	28.8176	834069	327090	200370	261572	172966	359213	243299	67.7312	371267	169992	136089	194356	120746	198490	90132.3	45.409	167	0.914045	0.440395	0.335582	0.481784	0.253874	0.485136	0.228834	47.169	157	0.0204901	0.0146239	0.0142549	0.0157388	0.0149736	0.0160163	0.00228998
[truncated: 51 more columns]

## Sheet: Figure 3
Figure 3a. Screen in different producer cells																																														Figure 3b. EV-sorting scaffold proteins in each cell line
Huh-7 cells	Cellular Tluc (RLU)					Surface&Soluble Tluc (RLU)					Total secreted Tluc (RLU)						Secreted Nluc (RLU)					Secretion efficiency (%)						Transfection control (Ratio)						Intravesicular Tluc (RLU)						Intravesicular Tluc (%)						HEK-293T cell		Freestyle 293-F cell
Name	Rep#1	Rep#2	Rep#3	Mean	RSD	Rep#1	Rep#2	Rep#3	Mean	RSD	Rep#1	Rep#2	Rep#3	Mean	RSD	Rank	Rep#1	Rep#2	Rep#3	Mean	RSD	Rep#1	Rep#2	Rep#3	Mean	RSD	Rank	Rep#1	Rep#2	Rep#3	Mean	RSD	Rank	Rep#1	Rep#2	Rep#3	Mean	RSD	Rank	Rep#1	Rep#2	Rep#3	Mean	RSD		Gene Name	Rank	Gene Name	Rank
CD63_HUMAN	760628	780848	853505	798327	6.11821	1821	1711	2518	2016.67	21.701	12083	11544	14512	12713	12.437	49	2192180	1651856	2434757	2092931	19.149	1.58856	1.47839	1.70028	1.58908	6.98179	73	0.00551186	0.0069885	0.00596035	0.00615357	12.3025	39	10262	9833	11994	10696.3	10.6962	4	0.849292	0.851784	0.826488	0.842522	1.65468		gag	1	TSPAN3	1
TSN3_HUMAN	477039	574353	478217	509870	10.9533	1646	2287	2099	2010.67	16.3878	7256	10768	12810	10278	27.3325	57	3286193	4328918	4382271	3.99913e+06	15.4533	1.52105	1.87481	2.6787	2.02485	29.2976	64	0.00220803	0.00248746	0.00292314	0.00253954	14.1912	55	5610	8481	10711	8267.33	30.9314	7	0.773153	0.787611	0.836144	0.798969	4.12975		TSPAN2	2	TSPAN18	2
TSN2_HUMAN	577088	597626	634466	603060	4.82082	1949	2568	3025	2514	21.4809	9274	11354	16649	12425.7	30.602	50	2485878	3544206	4517817	3515967	28.9042	1.60703	1.89985	2.6241	2.04366	25.6187	63	0.00373067	0.00320354	0.00368519	0.0035398	8.25181	49	7325	8786	13624	9911.67	33.263	5	0.789843	0.773824	0.818307	0.793991	2.83756		CD63	3	TSPAN2	3
ANX11_HUMAN	683264	724316	839661	749080	10.8248	2843	3499	4563	3635	23.8797	10083	12112	14508	12234.3	18.1051	51	4938424	5766383	9473334	6726047	35.9047	1.47571	1.6722	1.72784	1.62525	8.15008	70	0.00204174	0.00210045	0.00153146	0.00189122	16.5471	65	7240	8613	9945	8599.33	15.7286	6	0.71804	0.711113	0.685484	0.704879	2.43306		CALM3	4	CD63	4
TSN13_HUMAN	545488	634541	467599	549209	15.2097	1715	2571	2160	2148.67	19.9246	4544	5698	6729	5657	19.3226	67	1656277	2248112	1939071	1947820	15.1972	0.833016	0.897972	1.43905	1.05668	31.4886	81	0.0027435	0.00253457	0.00347022	0.0029161	16.8418	52	2829	3127	4569	3508.33	26.5246	12	0.622579	0.548789	0.679001	0.61679	10.5869		CALM2	5	gag	5
TSN9_HUMAN	278783	299249	315219	297750	6.13406	1382	1908	2264	1851.33	23.9677	3802	4548	6129	4826.33	24.6192	73	1352495	2079608	3494599	2.3089e+06	47.1785	1.36378	1.5198	1.94436	1.60932	18.6701	71	0.0028111	0.00218695	0.00175385	0.00225063	23.6153	60	2420	2640	3865	2975	26.1705	14	0.636507	0.580475	0.630609	0.615864	4.99932		CALM1	6	CD53	6
CD151_HUMAN	1166840	1307569	1376892	1283767	8.33716	1748	1914	2830	2164	26.9276	4181	4178	8545	5634.67	44.7307	68	5155840	5423111	11743529	7.44083e+06	50.1106	0.358318	0.319524	0.620601	0.432814	37.8408	93	0.000810925	0.000770407	0.000727635	0.000769655	5.41154	79	2433	2264	5715	3470.67	56.0551	13	0.581918	0.541886	0.668812	0.597539	10.8594		TSPAN7	7	TSPAN4	7
CD53_HUMAN	719039	904065	775384	799496	11.8625	4769	6863	7075	6235.67	20.4403	12104	13319	15810	13744.3	13.7457	47	4440692	4917638	5266098	4.87481e+06	8.50016	1.68336	1.47323	2.03899	1.73186	16.5128	68	0.0027257	0.00270841	0.00300222	0.00281211	5.86274	53	7335	6456	8735	7508.67	15.3074	8	0.605998	0.484721	0.552498	0.547739	11.0962		TSPAN3	8	TSPAN9	8
TSN8_HUMAN	365451	499102	285865	383473	28.0997	1141	1738	2376	1751.67	35.2586	2588	4483	3991	3687.33	26.6675	78	1168291	2369072	2441888	1.99308e+06	35.885	0.708166	0.898213	1.39611	1.00083	35.4974	82	0.0022152	0.0018923	0.00163439	0.00191396	15.2046	64	1447	2745	1615	1935.67	36.469	16	0.559119	0.612313	0.40466	0.525364	20.5311		CD53	9	CD81	9
TSN7_HUMAN	684576	619732	486813	597040	16.8859	1970	1983	2453	2135.33	12.8872	4037	3913	6038	4662.67	25.5795	74	2035644	2829835	3646591	2.83736e+06	28.3891	0.589708	0.631402	1.24031	0.820474	44.3875	84	0.00198316	0.00138277	0.00165579	0.00167391	17.9583	67	2067	1930	3585	2527.33	36.3436	15	0.512014	0.493228	0.59374	0.532994	10.0263		TSPAN18	10	CD151	10
ANXA4_HUMAN	1353093	1433268	1453866	1413409	3.76684	5238	5048	6852	5712.67	17.3519	10501	9022	13188	10903.7	19.3695	54	4091513	3852234	6932480	4.95874e+06	34.5549	0.776074	0.629471	0.907099	0.770881	18.0166	86	0.00256653	0.00234202	0.00190235	0.0022703	14.8813	59	5263	3974	6336	5191	22.7826	10	0.50119	0.440479	0.480437	0.474035	6.50961		TSPAN4	11	STARD3	11
gag_HIV	258213	171846	214825	214961	20.089	5818	6844	5889	6183.67	9.2658	10751	11709	12118	11526	6.08739	53	3610691	6351902	5079069	5.01389e+06	27.3594	4.16362	6.81366	5.64087	5.53938	23.9726	35	0.00297755	0.00184338	0.00238587	0.00240227	23.6135	58	4933	4865	6229	5342.33	14.3875	9	0.458841	0.415492	0.514029	0.462787	10.6715		TSPAN9	12	TSPAN7	12
TSN18_HUMAN	147055	268354	262450	225953	30.268	1641	2116	2166	1974.33	14.6761	2601	3549	4489	3546.33	26.6191	79	2479668	3585789	3432244	3.1659e+06	18.9277	1.76873	1.32251	1.71042	1.60055	15.1543	72	0.00104893	0.00098974	0.00130789	0.00111552	15.1683	74	960	1433	2323	1572	44.0235	18	0.369089	0.403776	0.517487	0.430117	18.0478		STARD3	13	CALM1	13
TSN4_HUMAN	380829	605289	367864	451327	29.5777	4759	6566	14970	8765	62.169	7340	10180	22041	13187	59.1353	48	1123113	1702042	2339594	1721583	35.344	1.92737	1.68184	5.99162	3.20028	75.6336	51	0.00653541	0.00598105	0.00942087	0.00731244	25.2565	37	2581	3614	7071	4422	53.1779	11	0.351635	0.35501	0.320811	0.342485	5.50272		LAPTM4B	14	LAPTM4B	14
CD9_HUMAN	207855	159461	159261	175526	15.9511	1185	1592	1357	1378	14.8266	2110	2092	1721	1974.33	11.1216	88	1055792	954626	764095	924838	16.015	1.01513	1.31192	1.08062	1.13589	13.727	80	0.0019985	0.00219143	0.00225234	0.00214742	6.17104	61	925	500	364	596.333	49.0738	22	0.438389	0.239006	0.211505	0.2963	41.7882		CD151	15	PTGFRN	15
STAR3_HUMAN	290627	344818	193995	276480	27.6332	3284	3726	3937	3649	9.13237	4897	5590	4182	4889.67	14.3983	71	3301194	4176970	6343989	4.60738e+06	33.9975	1.68498	1.62115	2.15573	1.82062	16.0365	66	0.0014834	0.00133829	0.000659207	0.0011603	37.9198	72	1613	1864	245	1240.67	70.233	19	0.329385	0.333453	0.0585844	0.240474	65.5099		TSPAN13	16	CD9	16
CALM2_HUMAN	1769278	1524286	1588258	1627274	7.80881	62403	65635	72691	66909.7	7.86301	90132	86578	93761	90157	3.98368	14	4283382	5659212	8031659	5.99142e+06	31.6468	5.09428	5.67991	5.90339	5.55919	7.51623	34	0.0210423	0.0152986	0.0116739	0.0160049	29.5155	19	27729	20943	21070	23247.3	16.6976	1	0.307649	0.241897	0.22472	0.258089	16.9597		TSPAN8	17	STARD3NL	17
TSN6_HUMAN	382690	446802	371282	400258	10.1709	856	1485	1283	1208	26.5842	1139	1868	1815	1607.33	25.2874	89	1642536	2524084	2375649	2.18076e+06	21.6431	0.29763	0.418082	0.488847	0.40152	24.0781	95	0.00069344	0.00074007	0.000764002	0.000732504	4.89885	80	283	383	532	399.333	31.3775	25	0.248464	0.205032	0.293113	0.24887	17.6967		STARD3NL	18	CD82	18
CALM1_HUMAN	1329051	1728092	1437334	1498159	13.774	56738	70997	65928	64554.3	11.1969	84887	85695	82268	84283.3	2.12554	18	4055233	6671392	9267442	6664689	39.1033	6.38704	4.95894	5.72365	5.68988	12.56	33	0.0209327	0.0128451	0.0088771	0.0142183	43.2118	24	28149	14698	16340	19729	37.194	2	0.331606	0.171515	0.198619	0.233913	36.63		PTGFRN	19	ICAM1	19
TSN15_HUMAN	233837	440335	348393	340855	30.3517	5238	6252	7632	6374	18.8524	6793	8194	9406	8131	16.0821	60	2940876	2660538	4506510	3369308	29.5245	2.90502	1.86086	2.69982	2.48857	22.23	60	0.00230986	0.00307983	0.0020872	0.0024923	20.8986	57	1555	1942	1774	1757	11.0449	17	0.228912	0.237003	0.188603	0.218173	11.8831		ANXA11	20	CALM2	20
CD82_HUMAN	64312	90054	68778	74381.3	18.4931	814	727	969	836.667	14.6512	1011	992	1131	1044.67	7.21455	95	2869905	2530958	3585733	2995532	17.9765	1.57202	1.10156	1.64442	1.43934	20.4784	75	0.000352276	0.000391946	0.000315417	0.000353213	10.8358	94	197	265	162	208	25.1796	28	0.194857	0.267137	0.143236	0.201743	30.8496		CD9	21	SDC1	21
CD81_HUMAN	923254	955359	864777	914463	5.02222	4110	5235	6646	5330.33	23.8388	5963	6450	7218	6543.67	9.66922	64	3019403	3159018	6421396	4199939	45.8365	0.645868	0.675139	0.834666	0.718558	14.1412	88	0.00197489	0.00204177	0.00112405	0.00171357	29.8576	66	1853	1215	572	1213.33	52.7886	21	0.31075	0.188372	0.0792463	0.192789	60.0733		ICAM1	22	TSPAN13	22
CALM3_HUMAN	1432151	1972726	1531359	1645412	17.4892	64806	62571	77397	68258	11.7101	78674	81373	93140	84395.7	9.11435	17	5211840	4779963	8143858	6.04522e+06	30.2761	5.49342	4.1249	6.08218	5.2335	19.1878	39	0.0150952	0.0170238	0.0114368	0.0145186	19.5456	22	13868	18802	15743	16137.7	15.4332	3	0.176272	0.231059	0.169025	0.192119	17.6546		CD37	23	TSPAN6	23
CD37_HUMAN	319851	430424	472557	407611	19.3488	1952	2093	2162	2069	5.17339	2405	2353	2916	2558	12.1628	83	4127434	4417269	5628475	4.72439e+06	16.8542	0.751913	0.54667	0.617068	0.63855	16.3329	90	0.000582686	0.000532682	0.00051808	0.000544483	6.22266	89	453	260	754	489	50.912	23	0.188358	0.110497	0.258573	0.185809	39.8639		CD81	24	CALM3	24
CLD1_HUMAN	1117626	1234112	1019547	1.12376e+06	9.55843	2062	2419	2281	2254	7.98691	2644	2611	2845	2700	4.69085	82	3226254	4270805	5249706	4.24892e+06	23.8155	0.236573	0.211569	0.279045	0.242396	14.0733	96	0.000819526	0.00061136	0.000541935	0.000657607	21.9673	83	582	192	564	446	49.362	24	0.220121	0.073535	0.198243	0.163966	48.227		TSPAN6	25	CD37	25
STR3N_HUMAN	422946	644141	561391	542826	20.5886	5057	5872	9035	6654.67	31.5766	5809	6809	11066	7894.67	35.3605	62	746936	750840	1240354	912710	31.0893	1.37346	1.05707	1.97118	1.46723	31.6386	74	0.00777711	0.00906851	0.00892165	0.00858909	8.23162	31	752	937	2031	1240	55.7454	20	0.129454	0.137612	0.183535	0.1502	19.411		SLC1A5	26	TSPAN8	26
TSN33_HUMAN	219399	404643	211046	278363	39.3162	1804	2415	2190	2136.33	14.4647	1928	2847	2574	2449.67	19.2658	84	1619750	2774239	2757985	2.38399e+06	27.7645	0.878764	0.703583	1.21964	0.933996	28.0969	83	0.00119031	0.00102623	0.00093329	0.00104994	12.3949	76	124	432	384	313.333	52.8876	27	0.0643154	0.151739	0.149184	0.121746	40.8661		ANXA4	27	SDCBP	27
AAAT_HUMAN	259370	313959	298410	290580	9.67868	2896	3983	3813	3564	16.4062	3253	4086	4479	3939.33	15.8915	76	5214191	6657601	7070957	6.31425e+06	15.4387	1.25419	1.30144	1.50096	1.3522	9.68619	78	0.000623874	0.000613735	0.000633436	0.000623682	1.57969	84	357	103	666	375.333	75.1192	26	0.109745	0.025208	0.148694	0.0945489	66.7695		TSPAN33	28	TSPAN33	28
LAP4B_HUMAN	179543	204534	212966	199014	8.7339	2212	2855	2768	2611.67	13.3572	2340	2822	3063	2741.67	13.4274	81	4240960	4398462	4866203	4501875	7.22358	1.30331	1.37972	1.43826	1.37376	4.92599	77	0.000551762	0.000641588	0.000629444	0.000607598	8.02094	85	128		295	211.5	55.833	29	0.0547009		0.0963108	0.0755058	38.9674		CD82	29	IGSF8	29
ICAM1_HUMAN	391270	491118	406028	429472	12.549	2588	3251	3427	3088.67	14.3243	2519	3345	3231	3031.67	14.765	80	4357288	5658289	6231830	5.4158e+06	17.7353	0.643801	0.681099	0.795758	0.706886	11.203	89	0.000578112	0.000591168	0.000518467	0.000562582	6.8894	88		94		94	#DIV/0!	30		0.0281016		0.0281016	#DIV/0!		SPPL2A	30	CLDN1	30
ARF1_HUMAN	804716	707877	753133	755242	6.41568	25135	46029	40047	37070.3	29.0269	29070	39617	35082	34589.7	15.2956	32	4169037	4397605	4971391	4.51268e+06	9.16018	3.61245	5.59659	4.65814	4.6224	21.4727	43	0.00697283	0.00900877	0.00705678	0.00767946	15.0008	35	3935	-6412	-4965	-2480.67	-225.868	50	0.135363	-0.16185	-0.141526	-0.0560041	-296.478		TSPAN15	31	SLC2A1	31
Tluc	2042984	2747703	2654586	2.48176e+06	15.4258	169728	209183	230802	203238	15.2373	160030	193992	235530	196517	19.2417	1	3172908	3259931	3601135	3344658	6.76713	7.83315	7.06015	8.87257	7.92196	11.4803	20	0.0504364	0.059508	0.0654044	0.0584496	12.8999	1	-9698	-15191	4728	-6720.33	-153.087	66	-0.0606011	-0.0783074	0.0200739	-0.0396115	-132.39		TSPAN10	32	TSPAN10	32
1433G_HUMAN	943124	920396	1259465	1040995	18.2077	97842	116961	115651	110151	9.69602	92612	117836	106085	105511	11.9625	7	8402776	8427182	6842681	7.89088e+06	11.505	9.81971	12.8028	8.42302	10.3485	21.6189	13	0.0110216	0.0139828	0.0155034	0.0135026	16.8795	25	-5230	875	-9566	-4640.33	-113.04	59	-0.0564722	0.00742557	-0.090173	-0.0464065	-106.821		CLDN1	33	TSPAN15	33
BASP-1_Human	510435	505897	641861	552731	13.971	42643	65763	66428	58278	23.241	47418	53407	56706	52510.3	8.96676	26	5336885	6016688	9154564	6.83605e+06	29.7901	9.28972	10.5569	8.83462	9.56041	9.33508	17	0.00888496	0.00887648	0.00619429	0.00798524	19.4236	33	4775	-12356	-9722	-5767.67	-159.938	63	0.1007	-0.231355	-0.171446	-0.1007	-175.741		TSPAN17	34	TSPAN17	34
VAMP8_HUMAN	299498	266055	283240	282931	5.91085	4798	6118	5143	5353	12.7891	4108	4926	5594	4876	15.2638	72	1445983	2260967	2143859	1.95027e+06	22.5934	1.37163	1.8515	1.975	1.73271	18.3957	67	0.00284097	0.00217871	0.00260931	0.002543	13.2156	54	-690	-1192	451	-477	-176.511	35	-0.167965	-0.241981	0.0806221	-0.109775	-153.943		TSPAN5	35	SLC1A5	35
TSN17_HUMAN	159804	181406	165984	169065	6.58069	1152	1699	1643	1498	20.0901	1109	1628	1339	1358.67	19.1407	92	2463751	3909889	3903139	3425593	24.3166	0.693975	0.897434	0.806704	0.799371	12.751	85	0.000450127	0.00041638	0.000343057	0.000403188	13.5768	91	-43	-71	-304	-139.333	-102.84	31	-0.0387737	-0.0436118	-0.227035	-0.10314	-104.056		IGSF8	36	TSPAN5	36
TSN5_HUMAN	197681	215983	201230	204965	4.73533	1454	1818	1804	1692	12.1887	1418	1537	1566	1507	5.20427	90	2730584	3222452	3308874	3.0873e+06	10.1038	0.717317	0.71163	0.778214	0.73572	5.01688	87	0.000519303	0.000476966	0.000473273	0.000489847	5.22124	90	-36	-281	-238	-185	-70.7117	32	-0.0253879	-0.182824	-0.15198	-0.120064	-69.4877				ANXA11	37
CLIC4_HUMAN	538464	436962	683665	553030	22.421	59946	73524	83646	72372	16.4317	63236	52362	77035	64211	19.2574	20	3088495	4491553	5609031	4.39636e+06	28.7274	11.7438	11.9832	11.2679	11.665	3.12112	8	0.0204747	0.0116579	0.0137341	0.0152889	30.1491	21	3290	-21162	-6611	-8161	-150.71	73	0.0520273	-0.404148	-0.0858181	-0.14598	-160.271
GDIB_HUMAN	226502	219129	223082	222904	1.65529	48184	57334	60460	55326	11.5309	47599	45043	50239	47627	5.45513	27	2445114	3155115	3109756	2.90333e+06	13.6902	21.0148	20.5555	22.5204	21.3636	4.81122	1	0.019467	0.0142762	0.0161553	0.0166328	15.8009	17	-585	-12291	-10221	-7699	-81.1435	71	-0.0122902	-0.272873	-0.203448	-0.16287	-82.8556
HS90B_HUMAN	79180	86663	80155	81999.3	4.96122	11537	11260	13305	12034	9.21886	10604	9444	11198	10415.3	8.56516	56	2922996	2853124	5755053	3.84372e+06	43.0735	13.3923	10.8974	13.9704	12.7534	12.8054	7	0.00362778	0.00331006	0.00194577	0.0029612	30.1778	51	-933	-1816	-2107	-1618.67	-37.77	46	-0.0879857	-0.192291	-0.188159	-0.156145	-37.8264		Figure 3c. Rank of conserved EV-sorting scaffold proteins
HS71B_HUMAN	175400	205468	196817	192562	8.03851	39312	44657	35074	39681	12.1019	35111	36633	31017	34253.7	8.47939	33	4467717	4243720	4944302	4551913	7.86042	20.0177	17.8291	15.7593	17.8687	11.9173	2	0.00785882	0.00863228	0.00627328	0.00758813	15.8481	36	-4201	-8024	-4057	-5427.33	-41.4556	61	-0.119649	-0.219037	-0.130799	-0.156495	-34.7929		Gene name	Average	HEK-293T	Freestyle 293-F
SDCB1_HUMAN	426974	795616	520161	580917	32.9968	68529	79901	70166	72865.3	8.4372	62130	64126	61146	62467.3	2.43066	22	2826335	3047183	4662839	3512119	28.5483	14.5512	8.05992	11.7552	11.4555	28.4234	9	0.0219825	0.0210444	0.0131135	0.0187135	26.0367	15	-6399	-15775	-9020	-10398	-46.5235	75	-0.102994	-0.246	-0.147516	-0.165503	-44.2169		TSPAN2	3	1	3
LEG3_HUMAN	823226	1262605	746219	944017	29.51	94488	119567	115264	109773	12.2169	82756	104269	95292	94105.7	11.4823	12	3260100	5301544	4690965	4.41754e+06	23.7198	10.0526	8.25824	12.77	10.3603	21.9255	12	0.0253845	0.0196677	0.0203139	0.0217887	14.3688	11	-11732	-15298	-19972	-15667.3	-26.3759	80	-0.141766	-0.146717	-0.209587	-0.166023	-22.7731		CD63	4	2	4
ML12B_HUMAN	674591	718342	679838	690924	3.45761	16442	19008	26301	20583.7	24.8492	13440	18832	20060	17444	20.1875	44	3210255	5054098	3400059	3.88814e+06	26.0845	1.99232	2.62159	2.9507	2.52154	19.3122	59	0.00418658	0.00372609	0.0058999	0.00460419	24.8794	45	-3002	-176	-6241	-3139.67	-96.6613	54	-0.223363	-0.00934579	-0.311117	-0.181275	-85.6298		TSPAN3	6	7	1
NSG1_HUMAN	268523	378246	240686	295818	24.5856	21333	23721	23130	22728	5.47219	19286	18650	19829	19255	3.06472	42	4405765	4216431	6142338	4.92151e+06	21.5685	7.18225	4.93065	8.23853	6.78381	24.9056	30	0.00437745	0.00442317	0.00322825	0.00400962	16.8863	46	-2047	-5071	-3301	-3473	-43.7466	55	-0.106139	-0.271903	-0.166473	-0.181505	-46.2236		CALM1	6	5	13
GSTP1_HUMAN	2661915	2707862	3051256	2807011	7.57982	112599	111130	141464	121731	14.0515	113573	84399	109671	102548	15.4444	9	4566562	3516380	9002419	5.69512e+06	51.1304	4.26659	3.11681	3.59429	3.65923	15.7856	48	0.0248706	0.0240017	0.0121824	0.0203515	34.8279	14	974	-26731	-31793	-19183.3	-91.9511	84	0.00857598	-0.316722	-0.289894	-0.199347	-90.5785		CALM2	7	4	17
SPP2A_HUMAN	532460	541087	499817	524455	4.15069	9210	6965	15175	10450	40.6042	7594	5624	13451	8889.67	45.7968	59	5379343	3869593	7132634	5.46052e+06	29.9062	1.42621	1.03939	2.69118	1.71893	50.2596	69	0.0014117	0.00145338	0.00188584	0.00158364	16.5783	69	-1616	-1341	-1724	-1560.33	-12.6559	44	-0.2128	-0.238442	-0.128169	-0.193137	-29.8785		CD53	7	8	5
RAB5C_HUMAN	1190923	1375437	1389748	1.3187e+06	8.40914	129525	124983	151653	135387	10.5392	114251	106342	116331	112308	4.69275	6	1780477	2737723	4194427	2904209	41.855	9.59348	7.73151	8.37065	8.56521	11.046	19	0.0641688	0.0388432	0.0277347	0.0435822	42.8469	3	-15274	-18641	-35322	-23079	-46.5166	86	-0.133688	-0.175293	-0.303634	-0.204205	-43.3804		CD151	8	14	9
TPM4_HUMAN	1354316	1977496	2041820	1.79121e+06	21.1994	75934	72556	78909	75799.7	4.19346	63029	57189	69501	63239.7	9.73867	21	5486969	4218688	9361261	6.35564e+06	42.1528	4.65394	2.89199	3.40387	3.64993	24.8327	49	0.011487	0.0135561	0.00742432	0.0108225	28.8237	27	-12905	-15367	-9408	-12560	-23.8411	78	-0.204747	-0.268706	-0.135365	-0.202939	-32.8614		TSPAN4	9	10	6
PRDX1_HUMAN	919462	1289733	820446	1.00988e+06	24.4944	47835	49531	42272	46546	8.15814	39539	42924	33761	38741.3	11.9595	30	4856516	7105473	8284046	6.74868e+06	25.8035	4.30023	3.32813	4.11496	3.91444	13.1855	47	0.00814143	0.00604098	0.00407542	0.00608594	33.411	40	-8296	-6607	-8511	-7804.67	-13.3608	72	-0.209818	-0.153923	-0.252096	-0.205279	-23.9885		TSPAN7	9	6	12
RAB1A_HUMAN	939197	1257395	763234	986609	25.3869	148647	155983	146689	150440	3.25677	124777	125760	121175	123904	1.94824	5	3496458	2979441	4247433	3574444	17.8373	13.2855	10.0016	15.8765	13.0545	22.5534	6	0.0356867	0.0422093	0.028529	0.035475	19.2885	4	-23870	-30223	-25514	-26535.7	-12.4264	91	-0.191301	-0.240323	-0.210555	-0.21406	-11.5379		CALM3	10	3	20
SDC1_HUMAN	897293	1292007	777313	988871	27.2321	37465	37922	42719	39368.7	7.39283	32566	28651	36089	32435.3	11.4712	36	3059787	2864864	4258827	3.39449e+06	22.2376	3.62936	2.21756	4.64279	3.49657	34.8358	50	0.0106432	0.0100008	0.00847393	0.00970599	11.4805	28	-4899	-9271	-6630	-6933.33	-31.7557	67	-0.150433	-0.323584	-0.183712	-0.219243	-41.9083		TSPAN18	10	9	2
PRDX6_HUMAN	1342767	2176459	1753136	1757454	23.7197	153499	160988	168301	160929	4.59902	123636	130955	142650	132414	7.24288	4	4601478	6604503	9193689	6799890	33.8584	9.20755	6.01688	8.13685	7.78709	20.8529	21	0.0268688	0.0198281	0.0155161	0.0207377	27.6344	12	-29863	-30033	-25651	-28515.7	-8.70514	93	-0.24154	-0.229338	-0.179818	-0.216899	-15.0703		CD81	12	20	8
TCPQ_HUMAN	313732	286625	174176	258178	28.6622	43619	41954	37486	41019.7	7.73156	37437	32990	30682	33703	10.1875	34	1808405	2198630	2473002	2.16001e+06	15.4618	11.9328	11.5098	17.6155	13.686	24.9129	5	0.0207017	0.0150048	0.0124068	0.0160377	26.4552	18	-6182	-8964	-6804	-7316.67	-19.9563	68	-0.165131	-0.271719	-0.221759	-0.219536	-24.2916		TSPAN9	12	11	7
NSG2_HUMAN	71856	100750	66148	79584.7	23.3092	6746	7764	6923	7144.33	7.61296	5392	5987	6153	5844	6.84713	66	2410733	2853161	3269171	2844355	15.0926	7.5039	5.94243	9.30187	7.58273	22.1702	23	0.00223666	0.00209837	0.00188213	0.00207239	8.62244	62	-1354	-1777	-770	-1300.33	-38.8855	43	-0.251113	-0.29681	-0.125142	-0.224355	-39.6278		ANXA11	13	17	11
G6PI_HUMAN	142537	238941	297613	226364	34.5901	32459	43455	44599	40171	16.6868	28201	35472	34454	32709	12.0367	35	3323393	3884721	5578220	4.26211e+06	27.5411	19.785	14.8455	11.5768	15.4024	26.8293	3	0.0084856	0.00913116	0.00617652	0.00793109	19.5863	34	-4258	-7983	-10145	-7462	-39.9073	69	-0.150988	-0.225051	-0.294451	-0.223496	-32.1008		TSPAN13	16	15	18
EHD1_HUMAN	523602	549307	472949	515286	7.53995	27820	37720	36046	33862	15.6489	26269	29899	25925	27364.3	8.04629	39	7043722	6673373	9245266	7.65412e+06	18.1648	5.01698	5.44304	5.48156	5.31386	4.85199	37	0.00372942	0.00448034	0.00280414	0.0036713	22.8696	48	-1551	-7821	-10121	-6497.67	-68.2647	65	-0.059043	-0.261581	-0.390395	-0.237006	-70.4781		TSPAN8	17	16	22
PGAM1_HUMAN	1541935	2364772	1722431	1.87638e+06	23.0487	108500	144128	122307	124978	14.3734	92837	103880	104375	100364	6.49961	10	4284032	7733981	6820198	6.2794e+06	28.4649	6.02081	4.39281	6.05975	5.49112	17.3255	36	0.0216705	0.0134316	0.0153038	0.016802	25.7048	16	-15663	-40248	-17932	-24614.3	-55.1979	88	-0.168715	-0.387447	-0.171804	-0.242655	-51.6795		CLDN1	17	24	24
GFRA1_HUMAN	179461	155192	151318	161990	9.41632	19198	20966	28543	22902.3	21.676	17723	18869	17285	17959	4.55452	43	4227826	4107330	6376414	4.90386e+06	26.0345	9.87568	12.1585	11.423	11.1524	10.4481	10	0.00419199	0.00459398	0.00271077	0.00383225	25.8806	47	-1475	-2097	-11258	-4943.33	-110.806	60	-0.0832252	-0.111135	-0.651316	-0.281892	-113.602		STARD3	17	12	10
BIP_HUMAN	67232	50778	58409	58806.3	14.0022	3872	4843	6694	5136.33	27.9126	3390	3970	4849	4069.67	18.0503	75	2054055	2758171	4020478	2.94423e+06	33.84	5.04224	7.81835	8.3018	7.05413	24.9362	27	0.00165039	0.00143936	0.00120608	0.00143194	15.521	71	-482	-873	-1845	-1066.67	-65.797	42	-0.142183	-0.219899	-0.380491	-0.247524	-49.099		CD9	18	18	15
CAZA1_HUMAN	970552	1077437	918209	988733	8.20808	37887	39225	36660	37924	3.38282	33903	30309	26789	30333.7	11.7265	38	5410176	4861744	7203723	5.82521e+06	21.0278	3.49317	2.81306	2.91753	3.07459	11.912	52	0.00626652	0.00623418	0.00371877	0.00540649	27.036	43	-3984	-8916	-9871	-7590.33	-41.6249	70	-0.117512	-0.29417	-0.368472	-0.260051	-49.5718		CD37	18	19	21
LDHA_HUMAN	1014023	1452411	1160532	1.20899e+06	18.4596	108685	116921	107990	111199	4.46755	94639	91740	80187	88855.3	8.60461	15	2612327	3948568	5507255	4.02272e+06	36.0176	9.33302	6.31639	6.9095	7.51964	21.2535	24	0.0362279	0.0232337	0.0145602	0.0246739	44.1979	8	-14046	-25181	-27803	-22343.3	-32.6913	85	-0.148417	-0.274482	-0.346727	-0.256542	-39.1223		LAPTM4B	19	13	14
HGS_HUMAN	249331	230590	217433	232451	6.89618	19747	18037	25946	21243.3	19.5892	16812	13693	20383	16962.7	19.7348	45	6422492	5014146	9503266	6979968	32.8926	6.74284	5.93825	9.37438	7.35182	24.4455	25	0.00261768	0.00273087	0.00214484	0.0024978	12.4455	56	-2935	-4344	-5563	-4280.67	-30.7229	57	-0.174578	-0.317242	-0.272924	-0.254915	-28.6439		TSPAN6	20	21	19
RHOA_HUMAN	1626844	1568867	1178345	1.45802e+06	16.7305	57893	49375	54246	53838	7.93795	49849	39277	39866	42997.3	13.8172	29	3742673	4680078	7813189	5411980	39.3881	3.06415	2.50353	3.38322	2.98363	14.9261	55	0.0133191	0.00839238	0.0051024	0.00893796	46.2681	29	-8044	-10098	-14380	-10840.7	-29.8195	77	-0.161367	-0.257097	-0.360708	-0.259724	-38.3855		CD82	20	23	16
PDC6I_HUMAN	178302	262229	195239	211923	20.9422	11785	12633	15807	13408.3	15.8121	10106	9601	12127	10611.3	12.5966	55	4720577	5305833	14003767	8010059	64.9052	5.66791	3.6613	6.21136	5.18019	25.9289	41	0.00214084	0.00180952	0.000865981	0.00160545	41.202	68	-1679	-3032	-3680	-2797	-36.503	53	-0.166139	-0.3158	-0.303455	-0.261798	-31.7317		TSPAN33	22	22	23
TCPD_HUMAN	565356	749468	583084	632636	16.0546	17479	18294	21419	19064	10.9096	14045	14938	16349	15110.7	7.68771	46	3581506	4646033	6820781	5.01611e+06	32.9148	2.48428	1.99315	2.80388	2.4271	16.8259	61	0.00392153	0.00321522	0.00239694	0.0031779	24.009	50	-3434	-3356	-5070	-3953.33	-24.4818	56	-0.2445	-0.224662	-0.310111	-0.259757	-17.2165
ACTN1_HUMAN	221185	198856	234291	218111	8.21438	10128	12733	13201	12020.7	13.7739	8987	8844	10488	9439.67	9.64753	58	5589928	7820823	14999292	9.47001e+06	51.9186	4.06311	4.44744	4.47648	4.32901	5.3299	46	0.00160771	0.00113083	0.000699233	0.00114592	39.656	73	-1141	-3889	-2713	-2581	-53.4191	51	-0.126961	-0.439733	-0.258677	-0.275124	-57.0774
ALEX_HUMAN	287972	464406	193462	315280	43.6186	5455	7739	8219	7137.67	20.6911	4904	5744	6042	5563.33	10.6073	69	5301525	7912713	14302070	9.1721e+06	50.4852	1.70294	1.23685	3.12309	2.02096	48.6161	65	0.000925017	0.00072592	0.000422456	0.000691131	36.6182	81	-551	-1995	-2177	-1574.33	-56.5886	45	-0.112357	-0.347319	-0.360311	-0.273329	-51.0582
HDGF_HUMAN	2176173	2544109	2100477	2.27359e+06	10.438	196180	205574	266264	222673	17.0844	181366	151659	189034	174020	11.344	2	5465685	4907680	7284764	5886043	21.1185	8.33417	5.96118	8.99957	7.76498	20.5689	22	0.0331827	0.0309024	0.0259492	0.0300114	12.3223	5	-14814	-53915	-77230	-48653	-64.8243	96	-0.0816801	-0.355501	-0.408551	-0.281911	-62.226
HS71A_HUMAN	473887	615352	616841	568693	14.438	39121	50248	57589	48986	18.9819	34789	38176	41624	38196.3	8.94731	31	5221164	5325756	9445006	6.66398e+06	36.1498	7.3412	6.20393	6.74793	6.76435	8.409	31	0.00666307	0.00716818	0.00440699	0.00607941	24.1836	41	-4332	-12072	-15965	-10789.7	-54.8818	76	-0.124522	-0.31622	-0.383553	-0.274765	-48.9142
KPYM_HUMAN	750697	796114	674991	740601	8.26214	29972	25443	28033	27816	8.16898	23819	19793	22297	21969.7	9.25304	40	3574177	4513138	4285913	4.12441e+06	11.8774	3.17292	2.4862	3.3033	2.98747	14.6941	54	0.00666419	0.00438564	0.00520239	0.00541741	21.309	42	-6153	-5650	-5736	-5846.33	-4.60185	64	-0.258323	-0.285454	-0.257254	-0.267011	-5.98543
PDIA3_HUMAN	48003	103237	104307	85182.3	37.8044	3019	5198	6116	4777.67	33.2947	2440	4124	4655	3739.67	30.9235	77	3029079	4884361	4498045	4.13716e+06	23.6605	5.08302	3.99469	4.46279	4.5135	12.0955	45	0.000805525	0.000844327	0.00103489	0.000894916	13.7183	78	-579	-1074	-1461	-1038	-42.5916	41	-0.237295	-0.260427	-0.313856	-0.270526	-14.515
IL1B_HUMAN	1842443	2297796	1429121	1.85645e+06	23.4052	121994	123701	112694	119463	4.9588	106505	90049	85189	93914.3	11.8952	13	5952912	5938438	8236331	6709227	19.7121	5.78064	3.91893	5.96094	5.22017	21.6565	40	0.0178912	0.0151638	0.0103431	0.014466	26.4216	23	-15489	-33652	-27505	-25548.7	-36.1592	89	-0.14543	-0.373708	-0.32287	-0.280669	-42.7006
PROF1_HUMAN	970620	995422	891024	952355	5.72716	119225	140113	143368	134235	9.75959	98576	107720	108709	105002	5.3206	8	4183726	4045573	4538043	4.25578e+06	5.9688	10.156	10.8215	12.2005	11.0593	9.4289	11	0.0235618	0.0266266	0.023955	0.0247145	6.74749	7	-20649	-32393	-34659	-29233.7	-25.7251	94	-0.209473	-0.300715	-0.318824	-0.276337	-21.2095
GNAS3_HUMAN	64752	74493	81626	73623.7	11.5052	6930	9741	7892	8187.67	17.4486	6712	6489	5607	6269.33	9.32051	65	3636936	4801324	4824272	4420844	15.3586	10.3657	8.71089	6.86913	8.64857	20.2243	18	0.00184551	0.0013515	0.00116225	0.00145309	24.2777	70	-218	-3252	-2285	-1918.33	-80.793	47	-0.0324791	-0.501156	-0.407526	-0.31372	-79.0578
HSPB1_HUMAN	2232035	2457286	2583995	2.42444e+06	7.35281	63767	91733	86861	80787	18.4927	59985	69887	55563	61811.7	11.8661	23	4518102	4208632	7387538	5371424	32.6329	2.68746	2.84407	2.15028	2.5606	14.2107	58	0.0132766	0.0166056	0.00752118	0.0124678	36.8623	26	-3782	-21846	-31298	-18975.3	-73.6789	82	-0.0630491	-0.31259	-0.563289	-0.312976	-79.9167
GTR1_HUMAN	241002	290892	302958	278284	11.803	1224	1579	1754	1519	17.7779	986	1191	1367	1181.33	16.1414	93	2265899	3654189	3929427	3.28317e+06	27.1587	0.409125	0.40943	0.451218	0.423258	5.72098	94	0.000435147	0.000325927	0.000347888	0.000369654	15.6286	92	-238	-388	-387	-337.667	-25.5623	34	-0.241379	-0.325777	-0.283102	-0.283419	-14.8895
LDHB_HUMAN	1173748	1727184	1229950	1.37696e+06	22.1213	107199	131402	130368	122990	11.1269	90897	97425	97707	95343	4.04112	11	2453836	3074931	7378388	4302385	62.3361	7.74417	5.64068	7.94398	7.10961	17.9482	26	0.0370428	0.0316836	0.0132423	0.0273229	45.6946	6	-16302	-33977	-32661	-27646.7	-35.6165	92	-0.179346	-0.34875	-0.334275	-0.287457	-32.668
PUR6_HUMAN	624406	880373	537050	680610	26.216	28608	23349	23467	25141.3	11.9437	23998	18105	16846	19649.7	19.4305	41	2500230	3232335	3580104	3104223	17.757	3.84333	2.05651	3.13677	3.0122	29.8751	53	0.00959832	0.00560121	0.00470545	0.00663499	39.2631	38	-4610	-5244	-6621	-5491.67	-18.7215	62	-0.192099	-0.289644	-0.393031	-0.291591	-34.4592
HSP7C_HUMAN	249653	357044	329447	312048	17.8721	34175	37615	47970	39920	17.9873	28361	27837	36380	30859.3	15.5162	37	5384438	4508101	8370250	6.0876e+06	33.2613	11.3602	7.79652	11.0427	10.0665	19.5921	14	0.00526722	0.00617488	0.00434635	0.00526282	17.3724	44	-5814	-9778	-11590	-9060.67	-32.6031	74	-0.205	-0.351259	-0.318582	-0.291614	-26.3254
RB11B_HUMAN	794954	991786	755647	847462	14.9297	86676	98716	133360	106251	22.8111	73405	71263	100619	81762.3	20.0159	19	2419989	3465593	4709199	3.53159e+06	32.4508	9.23387	7.18532	13.3156	9.9116	31.4867	15	0.0303328	0.020563	0.0213665	0.0240874	22.5161	9	-13271	-27453	-32741	-24488.3	-41.113	87	-0.180791	-0.385235	-0.325396	-0.297141	-35.3737
FPRP_HUMAN	500774	811657	705146	672526	23.4917	7443	8561	15823	10609	42.8874	6366	6620	10905	7963.67	32.0259	61	5366120	6770644	10004451	7380405	32.2276	1.27123	0.815615	1.54649	1.21111	30.4783	79	0.00118633	0.00097775	0.00109001	0.0010847	9.62408	75	-1077	-1941	-4918	-2645.33	-76.1734	52	-0.16918	-0.293202	-0.450986	-0.304456	-46.3908
NDKB_HUMAN	1748040	2092964	1511532	1.78418e+06	16.3883	100175	125543	111454	112391	11.3087	82419	93936	82450	86268.3	7.69739	16	3051769	4797044	5650892	4.4999e+06	29.4405	4.71494	4.48818	5.45473	4.88595	10.3452	42	0.027007	0.0195821	0.0145906	0.0203932	30.6366	13	-17756	-31607	-29004	-26122.3	-28.1806	90	-0.215436	-0.336474	-0.351777	-0.301229	-24.7957
CLIC1_HUMAN	726113	974181	657627	785974	21.1903	62086	75951	68812	68949.7	10.0559	55366	59096	43957	52806.3	14.9365	25	2209667	1771661	3447039	2.47612e+06	35.0908	7.62498	6.06622	6.68418	6.7918	11.5571	29	0.0250563	0.0333563	0.0127521	0.0237215	43.7017	10	-6720	-16855	-24855	-16143.3	-56.2983	81	-0.121374	-0.285214	-0.565439	-0.324009	-69.3067
GDIR1_HUMAN	1039701	818663	1144021	1000795	16.6	195621	168379	202112	188704	9.48505	163048	120065	150162	144425	15.2732	3	3141365	2572173	4305931	3339823	26.4611	15.6822	14.666	13.1258	14.4913	8.88196	4	0.0519036	0.0466784	0.0348733	0.0444851	19.612	2	-32573	-48314	-51950	-44279	-23.2603	95	-0.199776	-0.402399	-0.34596	-0.316045	-33.0876
TSN10_HUMAN	498170	568896	415002	494023	15.5926	2325	2721	3485	2843.67	20.7355	1999	1867	2576	2147.33	17.5593	86	4724103	5529126	7817718	6023649	26.645	0.401269	0.328179	0.62072	0.450056	33.8292	92	0.000423149	0.000337666	0.000329508	0.000363441	14.2717	93	-326	-854	-909	-696.333	-46.2271	37	-0.163082	-0.457418	-0.352873	-0.324458	-45.988
NPM_HUMAN	996898	1260120	1136311	1.13111e+06	11.6424	69100	77995	85012	77369	10.307	64046	49094	61630	58256.7	13.7779	24	3055611	3944433	4367811	3789285	17.674	6.42453	3.89598	5.42369	5.24807	24.264	38	0.0209601	0.0124464	0.01411	0.0158389	28.4899	20	-5054	-28901	-23382	-19112.3	-65.3174	83	-0.078912	-0.588687	-0.379393	-0.348997	-73.4227
IF5A1_HUMAN	86226	79110	61710	75682	16.665	10752	11265	7448	9821.67	21.0921	9015	8542	5069	7542	28.5693	63	759379	835024	1088777	894393	19.291	10.4551	10.7976	8.21423	9.82231	14.2852	16	0.0118715	0.0102296	0.00465568	0.00891896	42.4071	30	-1737	-2723	-2379	-2279.67	-21.9527	48	-0.192679	-0.318778	-0.469323	-0.326927	-42.3649
ADA30_HUMAN	73017	66909	66889	68938.3	5.12377	2043	2591	3691	2775	30.2438	1685	1972	2386	2014.33	17.4952	87	2900160	3166302	4478115	3514859	24.0337	2.30768	2.94729	3.5671	2.94069	21.4146	56	0.000581002	0.000622809	0.000532813	0.000578875	7.77979	86	-358	-619	-1305	-760.667	-64.3036	39	-0.212463	-0.313895	-0.54694	-0.357766	-47.9364
IF4A1_HUMAN	1010983	958913	941501	970466	3.72532	61291	58403	58263	59319	2.88143	50249	39851	42389	44163	12.2755	28	5300344	5675177	5618566	5.53136e+06	3.65299	4.97031	4.15585	4.50228	4.54281	8.99751	44	0.00948033	0.00702198	0.00754445	0.00801559	16.1575	32	-11042	-18552	-15874	-15156	-25.1131	79	-0.219746	-0.465534	-0.374484	-0.353255	-35.1763
TERA_HUMAN	221037	306605	151112	226251	34.4208	14243	19132	16691	16688.7	14.6477	11321	13726	11325	12124	11.4432	52	4950148	6913443	7001602	6.2884e+06	18.4434	5.12177	4.47677	7.49444	5.69766	27.8909	32	0.002287	0.00198541	0.00161749	0.0019633	17.0786	63	-2922	-5406	-5366	-4564.67	-31.1684	58	-0.258104	-0.393851	-0.473819	-0.375258	-29.0607
ENPL_HUMAN	74655	73448	83095	77066	6.82017	5980	6980	10328	7762.67	29.3355	5093	5073	6166	5444	11.487	70	4852503	5656332	7571681	6.02684e+06	23.1786	6.82205	6.90693	7.42042	7.0498	4.59251	28	0.00104956	0.000896871	0.00081435	0.000920261	12.9678	77	-887	-1907	-4162	-2318.67	-72.2769	49	-0.174161	-0.375912	-0.674992	-0.408355	-61.7078
CD59_HUMAN	63502	38530	66723	56251.7	27.4333	1714	1911	2378	2001	17.0428	1328	1347	1624	1433	11.562	91	1887858	1887618	2648805	2141427	20.5191	2.09127	3.49598	2.43394	2.67373	27.3928	57	0.000703443	0.000713598	0.000613107	0.000676716	8.17486	82	-386	-564	-754	-568	-32.4001	36	-0.290663	-0.418708	-0.464286	-0.391219	-23.0093
KIT_HUMAN	91890	110111	93802	98601	10.1558	3069	2995	3846	3303.33	14.271	2168	2021	2724	2304.33	16.0914	85	3715226	3533280	4880462	4.04299e+06	18.0796	2.35934	1.83542	2.90399	2.36625	22.5808	62	0.000583545	0.00057199	0.000558144	0.000571226	2.22636	87	-901	-974	-1122	-999	-11.2714	40	-0.41559	-0.48194	-0.411894	-0.436475	-9.03078
TFR1_HUMAN	30241	38923	25280	31481.3	21.9354	558	553	761	624	19.0179	348	421	483	417.333	16.192	96	1786980	1667337	2438612	1.96431e+06	21.1317	1.15076	1.08162	1.9106	1.38099	33.3061	76	0.000194742	0.000252498	0.000198063	0.000215101	15.0764	95	-210	-132	-278	-206.667	-35.3502	33	-0.603448	-0.313539	-0.575569	-0.497519	-32.1475
CD316_HUMAN	176649	191327	233179	200385	14.6385	1646	1507	2383	1845.33	25.5125	1068	928	1435	1143.67	22.8941	94	5626711	5691436	9605518	6974555	32.6718	0.604589	0.485033	0.615407	0.568343	12.7301	91	0.000189809	0.000163052	0.000149393	0.000167418	12.2798	96	-578	-579	-948	-701.667	-30.4035	38	-0.541199	-0.623922	-0.660627	-0.608583	-10.0519
TCMK-1 cells	Cellular Tluc (RLU)					Surface&Soluble Tluc (RLU)					Total secreted Tluc (RLU)						Secreted Nluc (RLU)					Secretion efficiency (%)						Transfection control (Ratio)						Intravesicular Tluc (RLU)						Intravesicular Tluc (%)
Name	Rep#1	Rep#2	Rep#3	Mean	RSD	Rep#1	Rep#2	Rep#3	Mean	RSD	Rep#1	Rep#2	Rep#3	Mean	RSD	Rank	Rep#1	Rep#2	Rep#3	Mean	RSD	Rep#1	Rep#2	Rep#3	Mean	RSD	Rank	Rep#1	Rep#2	Rep#3	Mean	RSD	Rank	Rep#1	Rep#2	Rep#3	Mean	RSD	Rank	Rep#1	Rep#2	Rep#3	Mean	Rank
CD63_HUMAN	229584	290596	242963	254381	12.6065	3819	4981	3211	4003.67	22.4628	46874	63737	54820	55143.7	15.2985	45	272002	278072	333307	294460	11.4714	20.4169	21.9332	22.5631	21.6377	5.09837	54	17.233	22.921	16.4473	18.8671	18.7243	13	43055	58756	51609	51140	15.3715	1	0.918526	0.921851	0.941426	0.927268	1.33445
TSN7_HUMAN	153051	172978	197614	174548	12.789	2764	2650	3026	2813.33	6.85285	26476	31543	34664	30894.3	13.3758	62	782757	940335	883030	868707	9.18139	17.2988	18.2353	17.5413	17.6918	2.74723	66	3.3824	3.35444	3.92557	3.55414	9.05916	57	23712	28893	31638	28081	14.3332	9	0.895604	0.915988	0.912705	0.908099	1.20525
CD82_HUMAN	30048	48293	50128	42823	25.924	890	1208	820	972.667	21.2599	7669	11165	11327	10053.7	20.5574	86	737003	965568	934975	879182	14.1128	25.5225	23.1193	22.5962	23.746	6.572	47	1.04057	1.15631	1.21148	1.13612	7.67761	87	6779	9957	10507	9081	22.1613	22	0.883948	0.891805	0.927607	0.90112	2.58257
TSN2_HUMAN	179194	118919	211195	169769	27.5989	5459	3347	5698	4834.67	26.7627	44027	36147	59875	46683	25.8872	49	1003349	780894	1042493	942245	14.9747	24.5695	30.3963	28.3506	27.7721	10.6444	39	4.388	4.62893	5.74344	4.92012	14.6972	49	38568	32800	54177	41848.3	26.4278	3	0.876008	0.907406	0.904835	0.896083	1.94546
CD151_HUMAN	418365	425534	508189	450696	11.076	5442	6789	4689	5640	18.8636	42888	54728	50808	49474.7	12.1912	47	1682698	1890150	2015698	1.86285e+06	9.02759	10.2513	12.861	9.99786	11.0367	14.3607	80	2.54876	2.89543	2.52062	2.65494	7.86269	65	37446	47939	46119	43834.7	12.7914	2	0.873111	0.87595	0.907711	0.885591	2.1691
TSN3_HUMAN	202801	187949	249014	213255	14.9335	2622	2285	3827	2911.33	27.8462	15435	23649	29311	22798.3	30.6031	67	629532	996274	857906	827904	22.3701	7.61091	12.5827	11.7708	10.6548	25.0324	82	2.45182	2.37374	3.41657	2.74738	21.1421	64	12813	21364	25484	19887	32.5003	12	0.830126	0.903379	0.869435	0.867647	4.22509
TSN18_HUMAN	60825	40264	53592	51560.3	20.2287	2997	2115	2131	2414.33	20.903	16628	13951	13488	14689	11.54	77	781827	957052	622556	787145	21.2555	27.3374	34.6488	25.1679	29.0514	17.0986	36	2.12681	1.45771	2.16655	1.91702	20.7758	74	13631	11836	11357	12274.7	9.76635	18	0.819762	0.848398	0.842008	0.836723	1.79652
CLD1_HUMAN	588066	505552	809090	634236	24.7459	6555	6675	7404	6878	6.6802	24670	40433	54013	39705.3	36.985	54	1592851	1749081	1768460	1703464	5.65216	4.19511	7.99779	6.67577	6.28956	30.6943	93	1.5488	2.31167	3.05424	2.3049	32.6584	70	18115	33758	46609	32827.3	43.4692	6	0.734293	0.834912	0.862922	0.810709	8.34381
CD37_HUMAN	66772	73149	89692	76537.7	15.4562	2739	3983	3147	3289.67	19.2771	13011	20022	21063	18032	24.2866	74	1044631	1029000	1157282	1076971	6.4987	19.4857	27.3715	23.4837	23.447	16.8168	49	1.24551	1.94577	1.82004	1.67044	22.3493	78	10272	16039	17916	14742.3	27.0212	15	0.789486	0.801069	0.850591	0.813715	3.98866
TSN17_HUMAN	113009	72604	52110	79241	39.1051	2917	1948	1649	2171.33	30.5271	12574	12556	9120	11416.7	17.4218	83	771598	744843	697898	738113	5.05452	11.1265	17.2938	17.5014	15.3073	23.6626	70	1.62961	1.68572	1.30678	1.5407	13.2742	79	9657	10608	7471	9245.33	17.398	21	0.768013	0.844855	0.819189	0.810686	4.82556
TSN6_HUMAN	85714	63878	72643	74078.3	14.8337	1714	1257	1643	1538	15.9902	7340	8238	8840	8139.33	9.27412	91	577783	644930	597470	606728	5.68913	8.56336	12.8965	12.1691	11.2096	20.7002	79	1.27037	1.27735	1.47957	1.34243	8.85102	81	5626	6981	7197	6601.33	12.8995	24	0.766485	0.847414	0.81414	0.809347	5.02592
TSN4_HUMAN	151514	152280	255343	186379	32.0454	7193	7581	10181	8318.33	19.532	38370	37999	52574	42981	19.3338	51	369529	438169	460704	422801	11.2324	25.3244	24.9534	20.5896	23.6224	11.1466	48	10.3835	8.67222	11.4117	10.1558	13.6261	32	31177	30418	42393	34662.7	19.3448	5	0.812536	0.800495	0.806349	0.80646	0.746634
CD316_HUMAN	664154	557669	335746	519190	32.2717	7666	9450	5104	7406.67	29.4947	35193	49737	27913	37614.3	29.541	57	2437729	2997475	1981277	2.47216e+06	20.5882	5.29892	8.91873	8.31373	7.51046	25.8172	89	1.44368	1.6593	1.40884	1.50394	9.0208	80	27527	40287	22809	30207.7	29.9331	8	0.782173	0.810001	0.817146	0.803106	2.30081
CD53_HUMAN	116178	168052	214372	166201	29.5565	6052	8230	8096	7459.33	16.3637	30059	41907	41453	37806.3	17.7569	56	759216	836326	888966	828169	7.87984	25.8732	24.9369	19.3369	23.3824	15.1164	51	3.95922	5.01085	4.66306	4.54437	11.7897	51	24007	33677	33357	30347	18.1004	7	0.798663	0.803613	0.804694	0.802323	0.400839
TSN8_HUMAN	121431	99586	132357	117791	14.1657	3498	2171	3640	3103	26.1119	11441	12040	16607	13362.7	21.1454	80	359523	413764	438579	403955	10.0086	9.42181	12.0901	12.5471	11.353	14.8683	78	3.18227	2.90987	3.78655	3.2929	13.6259	60	7943	9869	12967	10259.7	24.7053	20	0.694257	0.819684	0.780815	0.764919	8.39391
TSN5_HUMAN	39713	27494	36354	34520.3	18.2863	1343	1700	1265	1436	16.1513	5306	5167	6000	5491	8.12697	93	511072	812017	495850	606313	29.4085	13.3609	18.7932	16.5044	16.2195	16.8153	69	1.03821	0.636317	1.21004	0.961523	30.6233	89	3963	3467	4735	4055	15.758	31	0.74689	0.670989	0.789167	0.735682	8.1395
CD81_HUMAN	365676	312041	274860	317526	14.3786	14606	16306	10823	13911.7	20.1749	45419	60728	48559	51568.7	15.6802	46	1172143	943398	971777	1029106	12.1157	12.4206	19.4615	17.6668	16.5163	22.1525	68	3.87487	6.43716	4.99693	5.10298	25.1702	47	30813	44422	37736	37657	18.0706	4	0.678417	0.731491	0.777116	0.729008	6.77589
TSN9_HUMAN	99800	66851	92250	86300.3	20.0016	6282	4663	6344	5763	16.5388	18805	18875	25621	21100.3	18.555	69	361653	347372	508310	405778	21.9533	18.8427	28.2344	27.7734	24.9502	21.2194	45	5.19974	5.43366	5.04043	5.22461	3.78575	46	12523	14212	19277	15337.3	22.9167	14	0.66594	0.752954	0.752391	0.723761	6.91881
TSN13_HUMAN	158872	143902	163512	155429	6.59366	6279	5196	5696	5723.67	9.46998	15731	15746	16986	16154.3	4.45876	75	544143	487484	624347	551991	12.4582	9.90168	10.9422	10.3882	10.4107	5.0007	84	2.89097	3.23005	2.7206	2.94721	8.79954	61	9452	10550	11290	10430.7	8.86609	19	0.600852	0.670011	0.664665	0.645176	5.96409
CD9_HUMAN	98550	84386	174747	119228	40.7623	3542	4524	3954	4006.67	12.3073	7714	11779	10698	10063.7	20.9211	85	266827	233032	260714	253524	7.10313	7.8275	13.9585	6.12199	9.30266	44.3018	86	2.89101	5.05467	4.10335	4.01634	27.0009	53	4172	7255	6744	6057	27.2797	26	0.540835	0.615927	0.630398	0.59572	8.07081
ANX11_HUMAN	444064	453174	612392	503210	18.812	12862	17856	12501	14406.3	20.7752	26248	36696	30460	31134.7	16.8833	61	1614190	1343116	1227314	1.39487e+06	14.2352	5.91086	8.09755	4.97394	6.32745	25.333	92	1.62608	2.73215	2.48184	2.28003	25.4383	71	13386	18840	17959	16728.3	17.5025	13	0.509982	0.513407	0.589593	0.537661	8.37093
TSN33_HUMAN	93963	67823	36111	65965.7	43.9178	6333	5674	4250	5419	19.6467	13891	12599	8583	11691	23.6767	82	683002	748095	572005	667701	13.3348	14.7835	18.5763	23.7684	19.0427	23.6866	62	2.03382	1.68414	1.50051	1.73949	15.575	77	7558	6925	4333	6272	27.2447	25	0.544093	0.549647	0.504835	0.532858	4.58418
TSN10_HUMAN	247518	225757	156315	209863	22.6974	5113	5530	4343	4995.33	12.0549	8678	9537	7109	8441.33	14.5851	90	882462	1106257	901528	963416	12.8782	3.50601	4.22445	4.54787	4.09278	13.0294	96	0.983385	0.862096	0.78855	0.87801	11.2057	90	3565	4007	2766	3446	18.253	32	0.410809	0.420153	0.389084	0.406682	3.91958
ANXA4_HUMAN	1197523	887389	1422022	1168978	22.9651	48443	53674	51510	51209	5.1328	59560	78958	95198	77905.3	22.9025	38	1588089	1646476	2087647	1.77407e+06	15.3957	4.9736	8.89779	6.69455	6.85531	28.6935	91	3.75042	4.79558	4.56006	4.36869	12.5491	52	11117	25284	43688	26696.3	61.1746	10	0.186652	0.320221	0.458917	0.32193	42.2889
TSN15_HUMAN	113989	163518	143111	140206	17.7538	23515	18153	24621	22096.3	15.6565	27102	27249	33970	29440.3	13.3269	64	1052442	1465243	1428778	1.31549e+06	17.3725	23.776	16.6642	23.7368	21.3923	19.141	55	2.57515	1.85969	2.37756	2.2708	16.2711	72	3587	9096	9349	7344	44.3371	23	0.132352	0.33381	0.275213	0.247125	41.9321
AAAT_HUMAN	190304	157749	132279	160111	18.1652	17557	18678	15070	17101.7	10.7977	21123	28388	19500	23003.7	20.5752	66	1602358	2025770	1527484	1.71854e+06	15.6349	11.0996	17.9957	14.7416	14.6123	23.6093	72	1.31824	1.40134	1.27661	1.33207	4.76744	82	3566	9710	4430	5902	56.3538	27	0.168821	0.342046	0.227179	0.246015	35.8251
LAP4B_HUMAN	44146	38646	40116	40969.3	6.95048	7344	6115	6172	6543.67	10.601	8689	8623	8745	8685.67	0.703092	88	721711	677594	616313	671873	7.87819	19.6824	22.3128	21.7993	21.2648	6.55662	56	1.20394	1.27259	1.41892	1.29849	8.45624	83	1345	2508	2573	2142	32.259	34	0.154793	0.29085	0.294225	0.246623	32.2535
ICAM1_HUMAN	301584	235823	337806	291738	17.7213	19668	18843	23740	20750.3	12.6349	22668	24133	29134	25311.7	13.3943	65	980667	1163254	1458261	1.20073e+06	20.0705	7.51631	10.2335	8.62448	8.79144	15.541	87	2.31149	2.07461	1.99786	2.12799	7.68263	73	3000	5290	5394	4561.33	29.6658	30	0.132345	0.219202	0.185145	0.178897	24.4633
CALM1_HUMAN	966282	1140975	654461	920573	26.7721	228700	260044	195016	227920	14.2686	225326	308567	227036	253643	18.756	12	1351647	1443633	1408363	1.40121e+06	3.31197	23.3189	27.0442	34.6905	28.3512	20.4486	37	16.6705	21.3743	16.1206	18.0551	15.9935	15		48523	32020	40271.5	28.9768	11		0.157253	0.141035	0.149144	7.68904
GTR1_HUMAN	152450	197477	257044	202324	25.9313	11500	14589	14055	13381.3	12.3382	11637	18145	17226	15669.3	22.4783	76	459579	593715	597357	550217	14.27	7.63332	9.18841	6.70158	7.8411	16.0229	88	2.5321	3.05618	2.8837	2.82399	9.458	63	137	3556	3171	2288	81.8505	33	0.0117728	0.195977	0.184082	0.130611	78.9279
gag_HIV	64435	83616	113578	87209.7	28.4003	26411	31582	38539	32177.3	18.9136	27203	37454	47751	37469.3	27.4198	58	1280984	1534389	1475794	1430389	9.27468	42.2177	44.7929	42.0425	43.0177	3.57955	20	2.1236	2.44097	3.23561	2.60006	22.0311	67	792	5872	9212	5292	80.1183	29	0.0291144	0.156779	0.192917	0.12627	68.1536
FPRP_HUMAN	225767	217044	281363	241391	14.4538	79945	90414	108015	92791.3	15.2872	70558	103024	122134	98572	26.4524	32	1606122	1662026	1706513	1.65822e+06	3.03359	31.2526	47.4669	43.408	40.7091	20.7259	22	4.39307	6.1987	7.15693	5.91623	23.7215	41		12610	14119	13364.5	7.98402	28		0.122399	0.115603	0.119001	4.03829
CALM3_HUMAN	981584	574394	736774	764251	26.8212	200028	167745	212663	193479	11.9724	200949	184878	235057	206961	12.3811	18	1155999	1044054	1157522	1.11919e+06	5.81452	20.4719	32.1866	31.9035	28.1874	23.7102	38	17.3831	17.7077	20.3069	18.4659	8.6786	14		17133	22394	19763.5	18.823	16		0.0926719	0.0952705	0.0939712	1.95536
CALM2_HUMAN	591428	759387	788652	713156	14.9238	123976	174691	191559	163409	21.5262	127538	184439	215866	175948	25.4462	23	689088	893597	927915	836867	15.4296	21.5644	24.2879	27.3715	24.4079	11.9035	46	18.5082	20.6401	23.2636	20.8039	11.4492	8		9748	24307	17027.5	60.4597	17		0.0528522	0.112602	0.0827272	51.0711
STAR3_HUMAN	93064	121555	83041	99220	20.1384	19467	20056	17993	19172	5.54281	16572	22237	18805	19204.7	14.8587	73	1027254	1086898	903129	1.00576e+06	9.3214	17.8071	18.2938	22.6454	19.5821	13.6046	61	1.61323	2.04591	2.08221	1.91378	13.6335	75		2181	812	1496.5	64.6862	35		0.0980798	0.04318	0.0706299	54.9626
SDC1_HUMAN	469878	610692	428646	503072	18.9743	143056	141272	112426	132251	12.9998	122686	142730	116012	127143	10.9368	28	763474	847564	710041	773693	8.96075	26.1102	23.3718	27.0648	25.5156	7.5127	43	16.0694	16.84	16.3388	16.4161	2.38221	19	-20370	1458	3586	-5108.67	-259.548	50	-0.166034	0.0102151	0.0309106	-0.041636	-259.937
STR3N_HUMAN	245430	316211	287029	282890	12.5743	46154	52249	50417	49606.7	6.30411	39743	50227	53016	47662	14.6834	48	391786	336086	410824	379565	10.2324	16.1932	15.884	18.4706	16.8493	8.38373	67	10.1441	14.9447	12.9048	12.6645	19.0242	28	-6411	-2022	2599	-1944.67	-231.685	42	-0.161311	-0.0402572	0.0490229	-0.0508486	-207.609
SDCB1_HUMAN	492634	526561	380195	466463	16.4241	219257	209689	173001	200649	12.1691	192731	196823	169966	186507	7.75844	21	940437	1015255	794661	916784	12.2366	39.1226	37.379	44.705	40.4022	9.47216	23	20.4938	19.3866	21.3885	20.4229	4.91038	9	-26526	-12866	-3035	-14142.3	-83.419	62	-0.137632	-0.0653684	-0.0178565	-0.073619	-81.9253
NDKB_HUMAN	2379019	1808447	2262563	2.15001e+06	14.0222	302558	187857	369208	286541	32.013	293923	175072	325367	264787	29.9374	8	1737133	1511399	1495857	1581463	8.5388	12.3548	9.68079	14.3805	12.1387	19.4195	75	16.92	11.5834	21.7512	16.7516	30.3612	18	-8635	-12785	-43841	-21753.7	-88.4467	70	-0.0293784	-0.0730271	-0.134743	-0.0790496	-66.9705
VAMP8_HUMAN	87152	76164	77416	80244	7.49609	8704	9743	9064	9170.33	5.75332	7864	8350	9254	8489.33	8.30922	89	601497	881320	809564	764127	19.0204	9.02332	10.9632	11.9536	10.6467	14.0002	83	1.3074	0.947442	1.14308	1.13264	15.9104	88	-840	-1393	190	-681	-117.972	38	-0.106816	-0.166826	0.0205317	-0.0843702	-113.398
ALEX_HUMAN	50326	30735	54232	45097.7	27.919	10913	9000	13208	11040.3	19.0836	9285	8954	12133	10124	17.2629	84	2061859	1647281	1623268	1.77747e+06	13.8726	18.4497	29.1329	22.3724	23.3183	23.1751	52	0.450322	0.543562	0.747443	0.580442	26.1792	92	-1628	-46	-1075	-916.333	-87.6151	40	-0.175337	-0.00513737	-0.0886013	-0.0896918	-94.8859
RB11B_HUMAN	685488	1057325	667015	803276	27.4136	200420	331887	211216	247841	29.4487	173357	294661	194367	220795	29.3606	15	1173156	1390480	798334	1.12066e+06	26.7293	25.2896	27.8685	29.1398	27.4326	7.15128	41	14.777	21.1913	24.3466	20.105	24.2548	11	-27063	-37226	-16849	-27046	-37.671	75	-0.156111	-0.126335	-0.0866865	-0.123044	-28.3062
LEG3_HUMAN	781787	638617	1357904	926103	41.1122	249596	264308	372863	295589	22.7763	211531	243254	332705	262497	23.9382	10	1438211	1700870	1814171	1651084	11.6809	27.0574	38.0907	24.5014	29.8832	24.1673	34	14.7079	14.3017	18.3392	15.783	14.0854	20	-38065	-21054	-40158	-33092.3	-31.6626	77	-0.17995	-0.0865515	-0.120702	-0.129068	-36.6149
TCPQ_HUMAN	103590	150097	170707	141465	24.3037	212922	201230	231990	215381	7.20895	194836	178073	198312	190407	5.68363	19	788342	798278	771941	786187	1.69172	188.084	118.639	116.171	140.964	28.9613	2	24.7147	22.3071	25.69	24.2373	7.18415	6	-18086	-23157	-33678	-24973.7	-31.8462	74	-0.0928268	-0.130042	-0.169823	-0.130897	-29.4165
NSG1_HUMAN	55780	90069	56943	67597.3	28.8025	87569	109821	104737	100709	11.5779	77294	96684	91896	88624.7	11.3969	36	972507	938860	1198993	1.03679e+06	13.6459	138.569	107.344	161.382	135.765	19.9815	3	7.94791	10.298	7.66443	8.63679	16.7381	34	-10275	-13137	-12841	-12084.3	-13.0243	60	-0.132934	-0.135876	-0.139734	-0.136181	-2.50425
TCPD_HUMAN	257273	328731	461289	349098	29.6541	23379	51343	60415	45045.7	42.8551	20455	44972	52687	39371.3	42.747	55	1063046	1734143	1869042	1.55541e+06	27.7548	7.9507	13.6805	11.4217	11.0176	26.1961	81	1.92419	2.59333	2.81893	2.44548	19.0283	69	-2924	-6371	-7728	-5674.33	-43.6459	51	-0.142948	-0.141666	-0.146678	-0.143764	-1.81097
PGAM1_HUMAN	1990023	1794450	1859076	1881183	5.29683	417099	415508	517068	449892	12.9324	326966	389807	464992	393922	17.5428	3	1332377	1711513	1461463	1.50178e+06	12.8352	16.4303	21.7229	25.012	21.0551	20.5636	58	24.5401	22.7756	31.8169	26.3775	18.1691	4	-90133	-25701	-52076	-55970	-57.8739	88	-0.275665	-0.0659326	-0.111993	-0.151197	-72.9017
KIT_HUMAN	29581	30532	38457	32856.7	14.8319	24174	23305	30536	26005	15.1815	21841	19155	26532	22509.3	16.5871	68	1464590	1784757	2100606	1.78332e+06	17.8325	73.8346	62.7375	68.9913	68.5211	8.11936	14	1.49127	1.07326	1.26306	1.27586	16.4047	84	-2333	-4150	-4004	-3495.67	-28.8798	45	-0.106817	-0.216654	-0.150912	-0.158128	-34.9543
TFR1_HUMAN	5861	4305	4534	4900	17.1447	2269	2079	2098	2148.67	4.87018	1997	1774	1767	1846	7.08649	96	1551556	1595071	1371516	1.50605e+06	7.86974	34.0727	41.2079	38.9722	38.0843	9.58281	27	0.12871	0.111218	0.128836	0.122921	8.24557	96	-272	-305	-331	-302.667	-9.76954	36	-0.136204	-0.171928	-0.187323	-0.165152	-15.879
Tluc	3530724	4160852	4374227	4.02193e+06	10.9046	564214	593837	664713	607588	8.4994	480519	521429	560913	520954	7.71645	2	2855098	3817607	3850196	3.50763e+06	16.1176	13.6096	12.5318	12.8231	12.9882	4.29286	74	16.8302	13.6585	14.5684	15.0191	10.8739	22	-83695	-72408	-103800	-86634.3	-18.3542	95	-0.174176	-0.138865	-0.185055	-0.166032	-14.5444
SPP2A_HUMAN	340302	363857	430987	378382	12.4358	165059	151958	152560	156526	4.72524	130355	142216	128481	133684	5.57142	27	1826526	1931879	1512132	1.75685e+06	12.43	38.3057	39.0857	29.8109	35.7341	14.3965	30	7.13677	7.36154	8.49668	7.665	9.51042	39	-34704	-9742	-24079	-22841.7	-54.8424	71	-0.266227	-0.0685014	-0.187413	-0.174047	-57.1903
G6PI_HUMAN	105799	168266	185946	153337	27.4608	68368	75726	65917	70003.7	7.29243	49129	70500	60247	59958.7	17.8263	43	985064	1375407	980552	1.11367e+06	20.3541	46.4362	41.8979	32.4003	40.2448	17.7973	24	4.98739	5.12576	6.14419	5.41911	11.6576	43	-19239	-5226	-5670	-10045	-79.2965	58	-0.391602	-0.0741277	-0.0941126	-0.186614	-95.2799
CLIC1_HUMAN	276348	329192	315208	306916	8.92116	43257	49651	51722	48210	9.15296	32074	44934	47266	41424.7	19.7501	52	671407	813716	869988	785037	13.0376	11.6064	13.6498	14.9952	13.4171	12.7176	73	4.77713	5.52207	5.43295	5.24405	7.75759	45	-11183	-4717	-4456	-6785.33	-56.1612	54	-0.348662	-0.104976	-0.094275	-0.182638	-78.7794
CD59_HUMAN	2985	2393	4094	3157.33	27.3489	6650	5857	7034	6513.67	9.21489	5472	5595	5493	5520	1.19194	92	1113189	951669	1282802	1.11589e+06	14.8387	183.317	233.807	134.172	183.765	27.1101	1	0.491561	0.587914	0.428203	0.502559	16.0024	93	-1178	-262	-1541	-993.667	-66.3325	41	-0.215278	-0.0468275	-0.280539	-0.180881	-66.6694
PDIA3_HUMAN	15467	11435	11908	12936.7	17.0373	4303	5141	3662	4368.67	16.9773	3583	4511	3081	3725	19.4765	95	2111489	2372981	1367485	1.95065e+06	26.7442	23.1654	39.4491	25.8734	29.496	29.5814	35	0.169691	0.190098	0.225304	0.195031	14.4248	95	-720	-630	-581	-643.667	-10.953	37	-0.200949	-0.139659	-0.188575	-0.176394	-18.3736
ARF1_HUMAN	361751	390403	190657	314270	34.3674	53139	48132	28019	43096.7	30.8503	37669	44797	25358	35941.3	27.3612	59	1364221	1340160	660704	1121695	35.6078	10.413	11.4746	13.3003	11.7293	12.4512	76	2.76121	3.34266	3.83803	3.31397	16.264	59	-15470	-3335	-2661	-7155.33	-100.744	55	-0.410683	-0.0744469	-0.104937	-0.196689	-94.5401
IF4A1_HUMAN	325998	412441	323321	353920	14.3248	102815	100215	116657	106562	8.29408	81806	90262	96886	89651.3	8.43102	35	939630	1186178	1172306	1.09937e+06	12.5994	25.094	21.8848	29.9659	25.6482	15.8644	42	8.70619	7.60948	8.26457	8.19341	6.73476	38	-21009	-9953	-19771	-16911	-35.82	64	-0.256815	-0.110268	-0.204065	-0.190382	-38.9875
PUR6_HUMAN	455385	663424	349641	489483	32.6153	17798	31271	21941	23670	29.1547	13737	27484	19211	20144	34.3568	70	598663	985825	696221	760236	26.4869	3.01657	4.14275	5.49449	4.21794	29.4142	95	2.29461	2.78792	2.75932	2.61395	10.5941	66	-4061	-3787	-2730	-3526	-19.933	46	-0.295625	-0.137789	-0.142106	-0.19184	-46.8652
LDHA_HUMAN	1186957	1118680	1521972	1.27587e+06	16.9177	244793	303015	365537	304448	19.8342	196764	262542	309478	256261	22.0942	11	1373652	1713004	1841848	1.64283e+06	14.7219	16.5772	23.4689	20.334	20.1267	17.1441	60	14.3242	15.3264	16.8026	15.4844	8.05162	21	-48029	-40473	-56059	-48187	-16.1749	83	-0.244094	-0.154158	-0.181141	-0.193131	-23.8965
PRDX6_HUMAN	1310029	1813399	1595599	1573009	16.0485	386827	420593	415976	407799	4.4895	282374	386499	359335	342736	15.7587	4	2184852	2550052	2612400	2.4491e+06	9.4304	21.5548	21.3135	22.5204	21.7962	2.93002	53	12.9242	15.1565	13.755	13.9452	8.0907	26	-104453	-34094	-56641	-65062.7	-55.22	92	-0.36991	-0.0882124	-0.157627	-0.20525	-71.5045
RHOA_HUMAN	1868778	1639527	1242804	1583703	19.9974	96417	82413	76125	84985	12.2229	73129	71981	66563	70557.7	4.97009	40	1184361	1302679	1391779	1.29294e+06	8.04766	3.9132	4.39035	5.35587	4.55314	16.1424	94	6.17455	5.52561	4.78258	5.49425	12.6772	42	-23288	-10432	-9562	-14427.3	-53.2731	63	-0.318451	-0.144927	-0.143653	-0.202344	-49.6945
IL1B_HUMAN	390445	378840	643000	470762	31.7094	297860	388289	483065	389738	23.7624	240481	339491	396396	325456	24.2427	5	935474	1043342	1279911	1.08624e+06	16.2193	61.5915	89.6133	61.6479	70.9509	22.7793	13	25.7069	32.5388	30.9706	29.7388	12.0337	3	-57379	-48798	-86669	-64282	-30.8901	90	-0.238601	-0.143739	-0.218642	-0.200327	-24.9656
TERA_HUMAN	181831	174731	233752	196771	16.3755	55063	55917	52106	54362	3.6788	42624	48704	44104	45144	7.02334	50	1476498	1141446	1408122	1342022	13.1918	23.4415	27.8737	18.8679	23.3944	19.2487	50	2.88683	4.26687	3.13211	3.4286	21.4736	58	-12439	-7213	-8002	-9218	-30.5622	57	-0.291831	-0.148099	-0.181435	-0.207121	-36.3218
NSG2_HUMAN	6585	6084	12677	8448.67	43.4436	4993	4576	4290	4619.67	7.65268	3739	3804	3885	3809.33	1.92018	94	1252220	1480630	1117328	1.28339e+06	14.3094	56.7806	62.5247	30.6461	49.9838	33.9939	18	0.29859	0.256918	0.347705	0.301071	15.0942	94	-1254	-772	-405	-810.333	-52.5458	39	-0.335384	-0.202944	-0.104247	-0.214192	-54.1469
GDIR1_HUMAN	261752	248172	438048	315991	33.5208	273825	243742	264813	260793	5.92004	191402	228078	224180	214553	9.38888	16	1264806	1117705	1302406	1.22831e+06	7.94676	73.1234	91.9032	51.177	72.0679	28.2839	12	15.1329	20.4059	17.2128	17.5839	15.1049	16	-82423	-15664	-40633	-46240	-72.9473	80	-0.430628	-0.0686783	-0.181252	-0.226853	-81.6537
IF5A1_HUMAN	37648	44662	24344	35551.3	29.0284	20934	12739	16150	16607.7	24.7875	17349	10310	13530	13729.7	25.6652	78	179439	177024	208847	188437	9.40213	46.0821	23.0845	55.5784	41.5817	40.1809	21	9.66847	5.82407	6.47843	7.32365	28.0851	40	-3585	-2429	-2620	-2878	-21.5317	44	-0.20664	-0.235597	-0.193644	-0.21196	-10.1323
LDHB_HUMAN	1534470	1667467	1033587	1.41184e+06	23.6754	325312	300426	273005	299581	8.73344	234806	272012	230842	245887	9.23671	13	873833	1133332	955504	987556	13.4357	15.3021	16.3129	22.3341	17.983	21.1414	65	26.8708	24.0011	24.1592	25.0104	6.44986	5	-90506	-28414	-42163	-53694.3	-60.7375	85	-0.38545	-0.104459	-0.182649	-0.224186	-64.6909
KPYM_HUMAN	454029	472266	396775	441023	8.93153	39253	33172	38959	37128	9.23602	28899	28238	34294	30477	10.9004	63	647337	974828	809150	810438	20.205	6.36501	5.97926	8.64319	6.99582	20.5786	90	4.46429	2.89672	4.23827	3.86643	21.9159	54	-10354	-4934	-4665	-6651	-48.2591	53	-0.358282	-0.174729	-0.13603	-0.223014	-53.2404
HSPB1_HUMAN	1098864	1412316	1246231	1.25247e+06	12.5208	312001	336168	312737	320302	4.29135	212880	293023	283664	263189	16.6494	9	734184	672671	570528	659128	12.5415	19.3727	20.7477	22.7618	20.9607	8.13198	59	28.9955	43.5611	49.7196	40.7587	26.1109	1	-99121	-43145	-29073	-57113	-64.8786	89	-0.465619	-0.147241	-0.102491	-0.23845	-83.0371
HS71B_HUMAN	69138	123085	148270	113498	35.6199	130235	111588	133728	125184	9.50844	96311	100403	108338	101684	6.0137	31	1105743	1127842	1071995	1101860	2.55253	139.303	81.5721	73.0681	97.9809	36.78	8	8.71007	8.90222	10.1062	9.2395	8.18997	33	-33924	-11185	-25390	-23499.7	-48.8805	72	-0.352234	-0.111401	-0.234359	-0.232665	-51.7592
PDC6I_HUMAN	627962	581394	688565	632640	8.49431	122850	96664	127129	115548	14.2738	93722	79888	109296	94302	15.6016	34	2473066	2399255	2964151	2.61216e+06	11.7551	14.9248	13.7408	15.873	14.8462	7.19574	71	3.78971	3.3297	3.68726	3.60222	6.70438	56	-29128	-16776	-17833	-21245.7	-32.2265	68	-0.310791	-0.209994	-0.163162	-0.227983	-33.0905
CLIC4_HUMAN	252057	137772	156025	181951	33.7428	77843	60382	70086	69437	12.5993	52918	55893	58295	55702	4.8357	44	1022069	1391047	1083440	1.16552e+06	16.9632	20.9945	40.5692	37.3626	32.9754	31.8387	31	5.17754	4.01805	5.38055	4.85871	15.129	50	-24925	-4489	-11791	-13735	-75.3969	61	-0.471012	-0.0803142	-0.202264	-0.251197	-79.576
BASP-1_HUMAN	84531	118482	90119	97710.7	18.6307	137937	123154	104721	121937	13.6475	83953	114570	93585	97369.3	16.0784	33	810912	879308	785220	825147	5.89378	99.3162	96.6982	103.846	99.9535	3.61794	7	10.3529	13.0296	11.9183	11.7669	11.4281	31	-53984	-8584	-11136	-24568	-103.822	73	-0.643026	-0.0749236	-0.118993	-0.278981	-113.284
PRDX1_HUMAN	2109910	394415	1975652	1.49333e+06	63.8875	211208	71849	179471	154176	47.3756	150697	61241	154491	122143	43.209	29	2114123	798056	1424040	1.44541e+06	45.5438	7.14234	15.527	7.81975	10.163	45.8297	85	7.12811	7.67377	10.8488	8.55022	23.4991	36	-60511	-10608	-24980	-32033	-80.1931	76	-0.401541	-0.173217	-0.161692	-0.245483	-55.1045
NPM_HUMAN	894096	807342	879500	860313	5.3993	273209	188142	225479	228943	18.6243	194422	158607	193619	182216	11.2229	22	917024	877445	1070180	954883	10.6602	21.7451	19.6456	22.0147	21.1351	6.1367	57	21.2014	18.076	18.0922	19.1232	9.4116	12	-78787	-29535	-31860	-46727.3	-59.4701	81	-0.405237	-0.186215	-0.16455	-0.252001	-52.8364
HS71A_HUMAN	526818	764077	813979	701625	21.8677	326588	321117	345931	331212	3.93622	234630	283640	279255	265842	10.2011	7	1647683	2750785	2348423	2.24896e+06	24.8219	44.5372	37.1219	34.3074	38.6555	13.6708	26	14.24	10.3112	11.8912	12.1475	16.274	29	-91958	-37477	-66676	-65370.3	-41.7069	93	-0.391928	-0.132129	-0.238764	-0.254273	-51.3589
ML12B_HUMAN	286568	396919	480308	387932	25.0514	68282	90800	111658	90246.7	24.0378	46349	76634	96873	73285.3	34.6971	39	490514	615010	720230	608585	18.8951	16.1738	19.3072	20.1689	18.55	11.3339	63	9.44907	12.4606	13.4503	11.7867	17.6811	30	-21933	-14166	-14785	-16961.3	-25.4502	65	-0.473214	-0.184853	-0.152623	-0.27023	-65.3247
EHD1_HUMAN	111143	114746	169281	131723	24.7304	35934	38945	48114	40997.7	15.4744	24023	35389	39063	32825	23.8872	60	718657	864101	1115329	899362	22.3128	21.6145	30.8412	23.0758	25.1772	19.6976	44	3.34276	4.09547	3.50237	3.64687	10.8754	55	-11911	-3556	-9051	-8172.67	-51.956	56	-0.495817	-0.100483	-0.231703	-0.276001	-72.9545
GSTP1_HUMAN	570377	790935	954580	771964	24.9756	83298	129963	115612	109624	21.8033	59628	110893	94689	88403.3	29.6416	37	458321	831517	531194	607011	32.588	10.4541	14.0205	9.91944	11.4647	19.4465	77	13.0101	13.3362	17.8257	14.724	18.2768	23	-23670	-19070	-20923	-21221	-10.9063	67	-0.396961	-0.171968	-0.220965	-0.263298	-44.9376
PROF1_HUMAN	583142	530352	550664	554719	4.8002	295802	262800	226681	261761	13.2075	227818	214126	179760	207235	11.9474	17	940793	1236169	929361	1035441	16.7976	39.0673	40.3743	32.6442	37.362	11.0744	29	24.2155	17.3217	19.3423	20.2932	17.4635	10	-67984	-48674	-46921	-54526.3	-21.4348	86	-0.298414	-0.227315	-0.26102	-0.26225	-13.5617
GNAS3_HUMAN	12406	10780	20011	14399	34.2223	16890	11465	20448	16267.7	27.808	10722	10707	16523	12650.7	26.5089	81	512641	477794	493768	494734	3.52585	86.4259	99.3228	82.5696	89.4394	9.80971	10	2.09152	2.24092	3.34631	2.55958	26.778	68	-6168	-758	-3925	-3617	-75.1484	47	-0.575266	-0.0707948	-0.237548	-0.294536	-87.2621
1433G_HUMAN	800368	619416	1017652	812479	24.5414	358047	357271	486745	400688	18.6002	277023	278677	397029	317576	21.6682	6	1991997	2339509	2171008	2.1675e+06	8.01763	34.612	44.9903	39.0142	39.5388	13.1744	25	13.9068	11.9118	18.2878	14.7021	22.1843	24	-81024	-78594	-89716	-83111.3	-7.03566	94	-0.292481	-0.282025	-0.225968	-0.266825	-13.4047
CAZA1_HUMAN	474371	365914	614350	484878	25.687	207235	229097	225986	220773	5.35696	157124	185947	178011	173694	8.57171	24	1247080	1199322	1198914	1.21511e+06	2.27895	33.1226	50.8171	28.9755	37.6384	30.8194	28	12.5994	15.5043	14.8477	14.3171	10.6407	25	-50111	-43150	-47975	-47078.7	-7.57458	82	-0.318926	-0.232055	-0.269506	-0.273496	-15.9318
RAB1A_HUMAN	856194	767224	861637	828352	6.39922	316534	247266	316303	293368	13.6093	203365	216439	265402	228402	14.3182	14	1569696	1753646	2035751	1.78636e+06	13.1409	23.7522	28.2107	30.8021	27.5883	12.9254	40	12.9557	12.3422	13.0371	12.7783	2.97266	27	-113169	-30827	-50901	-64965.7	-66.0887	91	-0.556482	-0.142428	-0.191788	-0.2969	-76.1725
HDGF_HUMAN	1151228	1262234	1125692	1179718	6.15339	1029322	994360	862798	962160	9.1261	644642	853239	752281	750054	13.9078	1	2175049	2058338	2032782	2088723	3.63115	55.996	67.5975	66.8283	63.474	10.2207	15	29.638	41.4528	37.0075	36.0328	16.561	2	-384680	-141121	-110517	-212106	-70.83	96	-0.596734	-0.165394	-0.146909	-0.303013	-84.0025
GFRA1_HUMAN	44107	29063	33704	35624.7	21.6247	55562	50311	50077	51983.3	5.96619	33467	45794	42213	40491.3	15.6608	53	1138564	1483009	1542287	1.38795e+06	15.7067	75.8768	157.568	125.246	119.564	34.4093	5	2.9394	3.08791	2.73704	2.92145	6.02863	62	-22095	-4517	-7864	-11492	-81.2193	59	-0.660203	-0.0986374	-0.186293	-0.315044	-95.895
HS90B_HUMAN	114103	132817	99999	115640	14.2364	81303	100440	77623	86455.3	14.1692	54679	87743	62475	68299	25.3068	41	1177842	1521612	1418675	1.37271e+06	12.853	47.9207	66.0631	62.4756	58.8198	16.3343	16	4.6423	5.76645	4.40376	4.9375	14.7388	48	-26624	-12697	-15148	-18156.3	-40.9494	66	-0.486915	-0.144707	-0.242465	-0.291362	-60.4973
ACTN1_HUMAN	48262	71725	57667	59218	19.9401	18298	29506	25600	24468	23.2512	11850	25570	21078	19499.3	35.8726	72	1239574	1816778	1663055	1.57314e+06	19.0018	24.5535	35.6501	36.5512	32.2516	20.7183	32	0.955974	1.40744	1.26743	1.21028	19.0942	86	-6448	-3936	-4522	-4968.67	-26.4501	49	-0.544135	-0.15393	-0.214536	-0.304201	-69.0292
GDIB_HUMAN	97393	86471	77016	86960	11.7264	165578	111021	134453	137017	19.9747	95038	105565	108741	103115	6.95594	30	1138720	1033281	1490643	1.22088e+06	19.6166	97.582	122.081	141.193	120.285	18.1741	4	8.34604	10.2165	7.29491	8.61914	17.1689	35	-70540	-5456	-25712	-33902.7	-98.2404	78	-0.742229	-0.0516838	-0.236452	-0.343455	-104.087
TPM4_HUMAN	1155712	902055	1008083	1021950	12.466	257008	229782	240746	242512	5.64865	183252	183719	194188	187053	3.30575	20	764724	723220	841340	776428	7.71784	15.8562	20.3667	19.2631	18.4953	12.7126	64	23.9632	25.4029	23.0808	24.149	4.85386	7	-73756	-46063	-46558	-55459	-28.5753	87	-0.402484	-0.250725	-0.239757	-0.297656	-30.5553
ADA30_HUMAN	18550	24886	12610	18682	32.8609	11841	14260	10399	12166.7	16.0356	7524	11845	8850	9406.33	23.5328	87	1272776	1661317	1288277	1.40746e+06	15.63	40.5606	47.597	70.1824	52.78	29.3219	17	0.591149	0.712989	0.686964	0.6637	9.66774	91	-4317	-2415	-1549	-2760.33	-51.2961	43	-0.573764	-0.203883	-0.175028	-0.317559	-70.0183
RAB5C_HUMAN	530086	479586	505988	505220	4.99956	211186	145700	247101	201329	25.5374	153423	113073	201256	155917	28.3127	25	978162	808159	963563	916628	10.279	28.943	23.5772	39.7749	30.765	26.8197	33	15.6848	13.9914	20.8866	16.8543	21.3197	17	-57763	-32627	-45845	-45411.7	-27.688	79	-0.376495	-0.288548	-0.227794	-0.297613	-25.1211
ENPL_HUMAN	26182	43260	20629	30023.7	39.2839	16346	18326	17977	17549.7	6.0224	9871	17263	13579	13571	27.2346	79	920921	1072737	1282097	1.09192e+06	16.6084	37.7015	39.9052	65.8248	47.8105	32.7119	19	1.07186	1.60925	1.05912	1.24674	25.1857	85	-6475	-1063	-4398	-3978.67	-68.6225	48	-0.655962	-0.0615768	-0.323882	-0.34714	-85.808
HGS_HUMAN	50762	70094	82272	67709.3	23.4676	87791	80689	98790	89090	10.237	54936	66999	81384	67773	19.5372	42	1134626	1222318	1419394	1.25878e+06	11.5861	108.223	95.5845	98.9207	100.909	6.49056	6	4.84177	5.48131	5.73371	5.35226	8.59001	44	-32855	-13690	-17406	-21317	-47.6778	69	-0.59806	-0.204331	-0.213875	-0.338755	-66.3059
BIP_HUMAN	24069	25403	16305	21925.7	22.4081	25039	27334	26449	26274	4.40536	15967	23085	21096	20049.3	18.3179	71	812348	1541150	1147295	1166931	31.2613	66.3384	90.8751	129.384	95.5324	33.2658	9	1.96554	1.49791	1.83876	1.7674	13.6836	76	-9072	-4249	-5353	-6224.67	-40.5948	52	-0.568172	-0.184059	-0.253745	-0.335325	-61.0271
HSP7C_HUMAN	173121	183273	247125	201173	19.942	197380	187605	200804	195263	3.5078	132895	142817	155899	143870	8.0198	26	1454602	1758797	2037587	1.75033e+06	16.6589	76.7642	77.9258	63.0851	72.5917	11.3697	11	9.13618	8.12015	7.65116	8.3025	9.14322	37	-64485	-44788	-44905	-51392.7	-22.0624	84	-0.485233	-0.313604	-0.288039	-0.362292	-29.5989
cbMSC cells	Cellular Tluc (RLU)					Surface&Soluble Tluc (RLU)					Total secreted Tluc (RLU)						Secreted Nluc (RLU)					Secretion efficiency (%)						Transfection control (Ratio)						Intravesicular Tluc (RLU)						Intravesicular Tluc (%)
Name	Rep#1	Rep#2	Rep#3	Mean	RSD	Rep#1	Rep#2	Rep#3	Mean	RSD	Rep#1	Rep#2	Rep#3	Mean	RSD	Rank	Rep#1	Rep#2	Rep#3	Mean	RSD	Rep#1	Rep#2	Rep#3	Mean	RSD	Rank	Rep#1	Rep#2	Rep#3	Mean	RSD	Rank	Rep#1	Rep#2	Rep#3	Mean	RSD	Rank	Rep#1	Rep#2	Rep#3	Mean	RSD
CALM2	2706	3949	3664	3439.67	18.9308	3870	4018	4978	4288.67	14.0265	4766	5097	6368	5410.33	15.6315	9	301689	314971	326738	314466	3.98521	176.127	129.071	173.799	159.666	16.6107	19	1.57977	1.61824	1.94896	1.71566	11.8298	9	896	1079	1390	1121.67	22.2658	1	0.187998	0.211693	0.218279	0.20599	7.7312
CD151	6194	7683	7343	7073.33	11.0311	311	362	305	326	9.60764	1389	1429	1180	1332.67	10.0338	33	426242	521738	557261	501747	13.5045	22.4249	18.5995	16.0697	19.0314	16.8119	82	0.325871	0.273892	0.21175	0.270504	21.122	48	1078	1067	875	1006.67	11.3403	2	0.776098	0.746676	0.741525	0.754766	2.47126
CALM1	3335	3546	5245	4042	25.9069	5566	4765	4501	4944	11.2177	6336	5749	5705	5930	5.94088	8	295753	372029	388748	352177	14.0765	189.985	162.126	108.77	153.627	26.8631	20	2.14233	1.54531	1.46753	1.71839	21.485	8	770	984	1204	986	22.0088	3	0.121528	0.17116	0.211043	0.16791	26.7083
TSN3	9137	5133	7650	7306.67	27.7002	297	183	188	222.667	28.9325	1349	617	1096	1020.67	36.4242	38	216712	183185	193580	197826	8.67531	14.7641	12.0203	14.3268	13.7037	10.7579	90	0.622485	0.336818	0.566174	0.508492	29.758	34	1052	434	908	798	40.5202	4	0.779837	0.703404	0.828467	0.770569	8.18158
ANXA4	6337	3264	3834	4478.33	36.5022	173	136	189	166	16.3762	1121	750	1012	961	19.8424	45	278418	269317	283662	277132	2.61911	17.6898	22.9779	26.3954	22.3544	19.6212	79	0.402632	0.278482	0.356763	0.345959	18.1455	38	948	614	823	795	21.2266	5	0.845674	0.818667	0.813241	0.82586	2.10347
TSN2	2006	6190	4628	4274.67	49.4602	159	221	219	199.667	17.6457	573	1084	1312	989.667	38.2375	42	251365	296010	329035	292137	13.3429	28.5643	17.5121	28.3492	24.8085	25.4743	76	0.227955	0.366204	0.398742	0.330967	27.3991	39	414	863	1093	790	43.7134	6	0.722513	0.796125	0.833079	0.783906	7.1803
TSN18	3284	3423	2456	3054.33	17.1171	229	263	183	225	17.8443	1041	1027	937	1001.67	5.63448	39	546430	508283	434097	496270	11.5102	31.6991	30.0029	38.1515	33.2845	12.9171	69	0.190509	0.202053	0.21585	0.202804	6.2559	57	812	764	754	776.667	3.99211	7	0.780019	0.743914	0.804696	0.77621	3.93828
CD53	3767	3075	2278	3040	24.5104	341	292	341	324.667	8.7136	944	725	845	838	13.0868	48	348490	351229	301365	333695	8.40043	25.0597	23.5772	37.0939	28.577	25.9407	72	0.270883	0.206418	0.280391	0.252564	15.9347	51	603	433	504	513.333	16.6331	8	0.638771	0.597241	0.59645	0.610821	3.96336
TSN7	1928	6468	4554	4316.67	52.802	77	91	155	107.667	38.6241	412	551	828	597	35.4741	56	202934	203909	258021	221621	14.2255	21.3693	8.51886	18.1818	16.0233	41.7617	87	0.203022	0.270219	0.320904	0.264715	22.3386	49	335	460	673	489.333	34.9248	9	0.813107	0.834846	0.812802	0.820251	1.54098
CD63	3938	3028	5604	4190	31.178	104	122	199	141.667	35.6197	387	623	541	517	23.1753	61	197297	201644	219621	206187	5.74002	9.82732	20.5746	9.65382	13.3519	46.8521	91	0.196151	0.30896	0.246333	0.250482	22.5641	52	283	501	342	375.333	30.0421	10	0.731266	0.804173	0.632163	0.722534	11.9492
CLD1	4692	8894	3958	5848	45.5424	248	374	205	275.667	31.8614	578	743	524	615	18.5516	55	339286	522145	362972	408134	24.3655	12.3188	8.35395	13.239	11.3039	22.9642	94	0.170358	0.142298	0.144364	0.15234	10.2654	70	330	369	319	339.333	7.74289	11	0.570934	0.496635	0.608779	0.558783	10.2098
CALM3	1325	717	1257	1099.67	30.2945	2027	2159	1708	1964.67	11.8021	2209	2485	2187	2293.67	7.24012	23	237779	324288	213789	258619	22.4742	166.717	346.583	173.986	229.095	44.441	12	0.929014	0.766294	1.02297	0.906093	14.3324	17	182	326	479	329	45.1437	12	0.0823902	0.131187	0.219021	0.1442	48.016
CD81	3231	5559	5049	4613	26.5274	176	168	196	180	8.01234	507	509	493	503	1.73316	63	242464	250656	246045	246388	1.66679	15.6917	9.15632	9.76431	11.5375	31.294	93	0.209103	0.203067	0.20037	0.20418	2.19012	55	331	341	297	323	7.14091	13	0.65286	0.669941	0.602434	0.641745	5.46934
TSN4	1248	1454	1996	1566	24.6726	161	121	151	144.333	14.4226	301	506	568	458.333	30.488	66	165884	181899	174307	174030	4.60328	24.1186	34.8006	28.4569	29.1254	18.4453	71	0.181452	0.278176	0.325862	0.26183	28.102	50	140	385	417	314	48.2597	14	0.465116	0.76087	0.734155	0.65338	25.0371
TSN9	667	1283	1220	1056.67	32.0752	81	92	77	83.3333	9.32094	450	339	302	363.667	21.1792	72	205577	192436	179763	192592	6.7021	67.4663	26.4224	24.7541	39.5476	61.1735	66	0.218896	0.176162	0.167999	0.187686	14.5644	62	369	247	225	280.333	27.6712	15	0.82	0.728614	0.745033	0.764549	6.37223
CD9	2315	2452	972	1913	42.7498	162	108	369	213	64.6815	492	338	249	359.667	34.1818	74	201933	193205	150305	181814	15.1994	21.2527	13.7847	25.6173	20.2182	29.5959	81	0.243645	0.174944	0.165663	0.194751	21.8728	60	330	230		280	25.2538	23	0.670732	0.680473		0.675603	1.01959
ANX11	1594	2635	1763	1997.33	27.9704	226	290	202	239.333	19.0069	567	590	399	518.667	20.1036	60	246748	303658	275244	275217	10.3391	35.5709	22.3909	22.6319	26.8646	28.07	73	0.229789	0.194298	0.144962	0.189683	22.4592	61	341	300	197	279.333	26.5601	16	0.601411	0.508475	0.493734	0.53454	10.9214
TSN8	1845	4643	2743	3077	46.428	120	125	152	132.333	13.0083	323	290	527	380	33.7817	69	207469	176447	220666	201527	11.2642	17.5068	6.24596	19.2125	14.3218	49.1955	89	0.155686	0.164355	0.238822	0.186288	24.5332	63	203	165	375	247.667	45.1812	17	0.628483	0.568966	0.711575	0.636341	11.2563
CD37	759	1154	1548	1153.67	34.1953	142	145	178	155	12.8871	290	398	389	359	16.6922	75	233586	271258	245698	250181	7.6872	38.2082	34.4887	25.1292	32.6087	20.6666	70	0.124151	0.146724	0.158324	0.143067	12.1466	72	148	253	211	204	25.9063	18	0.510345	0.635678	0.542416	0.562813	11.5684
TSN5	1486	1990	3246	2240.67	40.4514	160	183	145	162.667	11.7663	308	363	382	351	10.9492	76	340244	374635	326139	347006	7.18867	20.7268	18.2412	11.7683	16.9121	27.3458	85	0.0905233	0.0968943	0.117128	0.101515	13.6839	79	148	180	237	188.333	23.937	19	0.480519	0.495868	0.620419	0.532269	14.4147
TSN13	3918	3833	2795	3515.33	17.787	122	194	206	174	26.1099	255	362	465	360.667	29.1145	73	226938	216703	222450	222030	2.31067	6.50842	9.4443	16.6369	10.8632	47.9708	95	0.112365	0.167049	0.209036	0.162817	29.7721	69	133	168	259	186.667	34.8434	20	0.521569	0.464088	0.556989	0.514215	9.11776
CD82	3519	2649	680	2282.67	63.7202	73	68	76	72.3333	5.58726	244	266	235	248.333	6.42195	82	201969	200291	188881	197047	3.61414	6.93379	10.0415	34.5588	17.178	88.0903	84	0.120811	0.132807	0.124417	0.126011	4.88445	76	171	198	159	176	11.3494	21	0.70082	0.744361	0.676596	0.707259	4.85514
TSN6	1287	1819	892	1332.67	34.9063	89	97	65	83.6667	19.9044	222	325	173	240	32.3259	84	274566	270813	233363	259581	8.77668	17.2494	17.867	19.3946	18.1703	6.07754	83	0.0808549	0.120009	0.0741334	0.0916658	27.0275	81	133	228	108	156.333	40.4977	22	0.599099	0.701538	0.624277	0.641638	8.31945
CD316	4701	2694	2407	3267.33	38.2531	262	264	225	250.333	8.77314	492	352	330	391.333	22.4543	67	644399	698192	690737	677776	4.30005	10.4659	13.0661	13.71	12.414	13.8358	92	0.0763502	0.0504159	0.0477751	0.0581804	27.1411	90	230	88	105	141	54.9954	24	0.46748	0.25	0.318182	0.34522	32.2207
TSN10	4621	3309	3490	3806.67	18.6782	309	221	285	271.667	16.7448	506	298	332	378.667	29.4656	70	274969	278072	331651	294897	10.8063	10.95	9.00574	9.51289	9.82288	10.2671	96	0.184021	0.107166	0.100105	0.130431	35.6851	74	197	77	47	107	74.1799	25	0.389328	0.258389	0.141566	0.263095	47.1115
LAP4B	773	749	580	700.667	15.0124	434	567	627	542.667	18.2016	489	689	723	633.667	19.9526	54	344305	381050	327007	350787	7.86759	63.26	91.9893	124.655	93.3015	32.924	39	0.142025	0.180816	0.221096	0.181313	21.8064	64	55	122	96	91	37.1194	26	0.112474	0.177068	0.13278	0.140774	23.4635
TSN33	989	1879	986	1284.67	40.0656	128	114	109	117	8.41783	169	236	200	201.667	16.627	86	243339	210929	222474	225581	7.28202	17.088	12.5599	20.284	16.6439	23.3187	86	0.0694504	0.111886	0.0898981	0.0904115	23.4732	82	41	122	91	84.6667	48.2713	27	0.242604	0.516949	0.455	0.404851	35.54
TSN17	1192	686	412	763.333	51.8396	102	104	99	101.667	2.47536	150	200	115	155	27.5613	88	223391	271887	218783	238020	12.3602	12.5839	29.1545	27.9126	23.217	39.753	77	0.0671468	0.07356	0.0525635	0.0644234	16.7019	89	48	96	16	53.3333	75.4983	28	0.32	0.48	0.13913	0.313043	54.4784
STAR3	896	649	703	749.333	17.3294	324	357	319	333.333	6.19435	352	361	316	343	6.9422	77	204397	189512	188507	194139	4.58341	39.2857	55.624	44.9502	46.62	17.7953	60	0.172214	0.190489	0.167633	0.176779	6.84051	66	28	4		16	106.066	29	0.0795455	0.0110803		0.0453129	106.84
PDIA3	140	137	123	133.333	6.80533	118	146	139	134.333	10.8474	128	114	151	131	14.2607	92	541914	675580	901608	706367	25.7391	91.4286	83.2117	122.764	99.1348	21.0542	37	0.02362	0.0168744	0.0167479	0.0190807	20.6051	96	10		12	11	12.8565	30	0.078125		0.0794702	0.0787976	1.20714
BIP	154	146	111	137	16.6928	104	186	166	152	28.1284	145	165	114	141.333	18.1818	91	194163	253143	184217	210508	17.6985	94.1558	113.014	102.703	103.291	9.14184	33	0.0746795	0.0651806	0.0618835	0.0672479	9.87952	88	41	-21	-52	-10.6667	-443.937	31	0.282759	-0.127273	-0.45614	-0.100218	-369.386
ICAM1	4913	5406	1772	4030.33	48.9103	641	599	388	542.667	24.9843	561	584	432	525.667	15.5857	59	241870	254792	211909	236190	9.31387	11.4187	10.8028	24.3792	15.5336	49.356	88	0.231943	0.229207	0.203861	0.22167	6.985	54	-80	-15	44	-17	-364.848	32	-0.142602	-0.0256849	0.101852	-0.0221452	-552.109
TFR1	76	76	72	74.6667	3.09295	66	61	69	65.3333	6.1859	45	53	44	47.3333	10.4216	96	177767	327925	222699	242797	31.7426	59.2105	69.7368	61.1111	63.3528	8.85485	51	0.025314	0.0161622	0.0197576	0.0204113	22.5894	95	-21	-8	-25	-18	-49.3789	33	-0.466667	-0.150943	-0.568182	-0.395264	-55.0495
CD59	113	124	116	117.667	4.8325	111	114	114	113	1.53279	106	87	87	93.3333	11.7532	94	271811	301161	233741	268904	12.571	93.8053	70.1613	75	79.6555	15.6808	42	0.0389977	0.0288882	0.0372207	0.0350355	15.4054	93	-5	-27	-27	-19.6667	-64.5849	34	-0.0471698	-0.310345	-0.310345	-0.22262	-68.2528
NSG2	79	60	71	70	13.6277	94	90	109	97.6667	10.256	78	75	76	76.3333	2.00112	95	397139	415064	318662	376955	13.6018	98.7342	125	107.042	110.259	12.176	30	0.0196405	0.0180695	0.0238497	0.0205199	14.5652	94	-16	-15	-33	-21.3333	-47.4187	35	-0.205128	-0.2	-0.434211	-0.27978	-47.8111
KPYM	1952	509	1131	1197.33	60.4496	157	239	232	209.333	21.7151	136	217	201	184.667	23.2306	87	214937	251294	253781	240004	9.05995	6.96721	42.6326	17.7719	22.4572	81.437	78	0.0632744	0.086353	0.0792021	0.0762765	15.4887	86	-21	-22	-31	-24.6667	-22.328	36	-0.154412	-0.101382	-0.154229	-0.136674	-22.3625
TSN15	503	1706	579	929.333	72.4913	302	245	259	268.667	11.0561	261	223	246	243.333	7.86569	83	225239	235933	339870	267014	23.7146	51.8887	13.0715	42.487	35.8157	56.5401	67	0.115877	0.0945184	0.0723806	0.0942586	23.0741	80	-41	-22	-13	-25.3333	-56.4257	37	-0.157088	-0.0986547	-0.0528455	-0.102863	-50.7944
PUR6	1014	1991	230	1078.33	81.8171	187	189	157	177.667	10.0896	181	152	113	148.667	22.9522	89	224980	212531	202045	213185	5.38569	17.8501	7.63435	49.1304	24.8716	86.9294	75	0.0804516	0.071519	0.0559281	0.0692996	17.9099	87	-6	-37	-44	-29	-69.7371	38	-0.0331492	-0.243421	-0.389381	-0.221984	-80.6729
AAAT	1450	2364	1669	1827.67	26.1104	569	1031	1041	880.333	30.6326	619	1066	858	847.667	26.3876	46	423970	734253	610868	589697	26.4918	42.6897	45.0931	51.408	46.3969	9.70551	61	0.146001	0.145182	0.140456	0.143879	2.08026	71	50	35	-183	-32.6667	-399.209	39	0.0807754	0.032833	-0.213287	-0.0332261	-474.834
ALEX	627	1014	457	699.333	40.8186	481	534	527	514	5.60163	514	522	406	480.667	13.4785	64	442776	403422	487356	444518	9.44711	81.9777	51.4793	88.8403	74.0991	26.8391	47	0.116086	0.129393	0.0833067	0.109595	21.6423	78	33	-12	-121	-33.3333	-237.556	40	0.0642023	-0.0229885	-0.29803	-0.0856052	-220.851
VAMP8	190	158	187	178.333	9.91007	164	139	142	148.333	9.20251	123	97	102	107.333	12.8535	93	306820	290446	266201	287822	7.10028	64.7368	61.3924	54.5455	60.2249	8.62606	55	0.0400887	0.0333969	0.0383169	0.0372675	9.30329	92	-41	-42	-40	-41	-2.43902	41	-0.333333	-0.43299	-0.392157	-0.38616	-12.9734
ENPL	173	156	283	204	33.7951	210	216	134	186.667	24.4871	167	160	100	142.333	25.8748	90	271979	356251	264835	297688	17.0791	96.5318	102.564	35.3357	78.1439	47.5987	43	0.0614018	0.0449122	0.0377594	0.0480244	25.2467	91	-43	-56	-34	-44.3333	-24.9484	42	-0.257485	-0.35	-0.34	-0.315828	-16.0763
STR3N	842	310	620	590.667	45.2388	493	154	377	341.333	50.476	411	153	320	294.667	44.4069	79	205633	153870	155756	171753	17.092	48.8124	49.3548	51.6129	49.9267	2.97491	59	0.199871	0.0994346	0.20545	0.168252	35.4603	67	-82	-1	-57	-46.6667	-88.8791	43	-0.199513	-0.00653595	-0.178125	-0.128058	-82.6057
TCPD	133	718	157	336	98.5236	210	412	360	327.333	32.0429	151	330	347	276	39.3429	81	305452	316581	316217	312750	2.0217	113.534	45.961	221.019	126.838	69.6038	25	0.0494349	0.104239	0.109735	0.0878028	37.9726	83	-59	-82	-13	-51.3333	-68.4411	44	-0.390728	-0.248485	-0.037464	-0.225559	-78.8018
GTR1	561	829	875	755	22.4604	601	429	291	440.333	35.2711	489	367	295	383.667	25.5607	68	196754	193309	170979	187014	7.4824	87.1658	44.2702	33.7143	55.0501	51.4247	57	0.248534	0.189851	0.172536	0.20364	19.5596	56	-112	-62	4	-56.6667	-102.677	45	-0.229039	-0.168937	0.0135593	-0.128139	-98.5963
GNAS3	162	198	168	176	10.9587	303	385	342	343.333	11.9465	242	300	316	286	13.6139	80	294828	365408	411742	357326	16.4764	149.383	151.515	188.095	162.998	13.3506	18	0.0820818	0.0821	0.0767471	0.0803096	3.8417	85	-61	-85	-26	-57.3333	-51.7507	46	-0.252066	-0.283333	-0.0822785	-0.205893	-52.5461
TERA	1203	762	975	980	22.5043	430	393	314	379	15.6342	328	320	301	316.333	4.38412	78	239912	281692	249837	257147	8.4886	27.2652	41.9948	30.8718	33.3772	23.003	68	0.136717	0.113599	0.120479	0.123598	9.60395	77	-102	-73	-13	-62.6667	-72.4323	47	-0.310976	-0.228125	-0.0431894	-0.194097	-70.6338
IF5A1	1686	669	203	852.667	88.9408	247	207	455	303	43.9428	196	189	318	234.333	30.9567	85	161301	184723	158404	168143	8.58311	11.6251	28.2511	156.65	65.5088	121.155	50	0.121512	0.102315	0.200753	0.141527	36.8704	73	-51	-18	-137	-68.6667	-89.4693	48	-0.260204	-0.0952381	-0.430818	-0.262087	-64.0238
CLIC1	957	568	830	785	25.2695	449	490	410	449.667	8.8964	425	378	331	378	12.4339	71	187460	188898	202801	193053	4.38873	44.4096	66.5493	39.8795	50.2795	28.3833	58	0.226715	0.200108	0.163214	0.196679	16.2137	59	-24	-112	-79	-71.6667	-62.0316	49	-0.0564706	-0.296296	-0.238671	-0.197146	-63.5008
RHOA	1135	3250	2580	2321.67	46.5573	462	696	523	560.333	21.663	304	616	484	468	33.4646	65	241854	276397	334275	284175	16.4331	26.7841	18.9538	18.7597	21.4992	21.2933	80	0.125696	0.222868	0.144791	0.164451	31.3059	68	-158	-80	-39	-92.3333	-65.4705	50	-0.519737	-0.12987	-0.0805785	-0.243395	-98.8453
ML12B	771	1355	1397	1174.33	29.798	1167	1339	1434	1313.33	10.3049	909	1252	1455	1205.33	22.8962	36	210828	205379	212294	209500	1.73922	117.899	92.3985	104.152	104.816	12.1767	32	0.431157	0.609605	0.68537	0.575377	22.6837	31	-258	-87	21	-108	-130.26	51	-0.283828	-0.0694888	0.014433	-0.112961	-136.161
ADA30	1327	291	523	713.667	76.1814	556	857	579	664	25.2316	485	643	525	551	14.9086	58	280834	352138	291808	308260	12.4549	36.5486	220.962	100.382	119.298	78.5016	27	0.1727	0.182599	0.179913	0.178404	2.86939	65	-71	-214	-54	-113	-77.7704	52	-0.146392	-0.332815	-0.102857	-0.194021	-62.959
PDC6I	5057	1048	624	2243	109.059	926	716	427	689.667	36.3277	750	611	317	559.333	39.5248	57	462555	419504	416710	432923	5.9364	14.8309	58.3015	50.8013	41.3112	56.2492	64	0.162143	0.145648	0.0760721	0.127954	35.7018	75	-176	-105	-110	-130.333	-30.4047	53	-0.234667	-0.171849	-0.347003	-0.251173	-35.3286
EHD1	752	1047	2533	1444	66.1057	1309	586	902	932.333	38.8759	1194	483	722	799.667	45.2447	49	325454	255730	260363	280516	13.8982	158.777	46.1318	28.5038	77.8041	90.8385	44	0.366872	0.188871	0.277305	0.277683	32.0514	47	-115	-103	-180	-132.667	-31.2276	54	-0.0963149	-0.213251	-0.249307	-0.186291	-42.9328
ARF1	1793	2783	3204	2593.33	27.932	1036	1360	901	1099	21.4646	1119	1064	711	964.667	22.9506	44	343997	358358	298700	333685	9.3313	62.4094	38.2321	22.191	40.9442	49.4475	65	0.325294	0.29691	0.238031	0.286745	15.5226	45	83	-296	-190	-134.333	-145.56	55	0.0741734	-0.278195	-0.267229	-0.157084	-127.543
SDCB1	635	1822	754	1070.33	61.0722	1166	1014	1513	1231	20.7775	1037	909	1339	1095	20.1634	37	195809	186257	178046	186704	4.76151	163.307	49.8902	177.586	130.261	53.714	22	0.529598	0.488035	0.752053	0.589895	24.0656	30	-129	-105	-174	-136	-25.7563	56	-0.124397	-0.115512	-0.129948	-0.123286	-5.90663
GFRA1	294	219	340	284.333	21.4806	868	1133	965	988.667	13.5613	791	949	783	841	11.1315	47	244240	471195	240861	318765	41.4157	269.048	433.333	230.294	310.892	34.6723	6	0.323862	0.201403	0.325084	0.283449	25.0687	46	-77	-184	-182	-147.667	-41.4496	57	-0.0973451	-0.193888	-0.232439	-0.174558	-39.8669
RAB5C	1438	1225	812	1158.33	27.4774	659	1105	783	849	27.1153	525	875	652	684	25.9036	52	189267	205072	242566	212302	12.8944	36.509	71.4286	80.2956	62.7444	36.8941	52	0.277386	0.426679	0.268793	0.324286	27.3768	40	-134	-230	-131	-165	-34.1283	58	-0.255238	-0.262857	-0.20092	-0.239672	-14.0923
ACTN1	1282	2530	1421	1744.33	39.2097	731	523	1197	817	42.2438	668	432	841	647	31.7322	53	728059	771253	862787	787366	8.73725	52.1061	17.0751	59.1837	42.7883	52.696	63	0.0917508	0.0560127	0.0974748	0.0817461	27.486	84	-63	-91	-356	-170	-95.1106	59	-0.0943114	-0.210648	-0.423306	-0.242755	-68.7238
SPP2A	1302	1672	701	1225	40.0047	1117	598	1099	938	31.4058	912	467	923	767.333	33.9037	51	322458	275584	373621	323888	15.1392	70.0461	27.9306	131.669	76.5486	68.158	45	0.282828	0.169458	0.247042	0.233109	24.8616	53	-205	-131	-176	-170.667	-21.848	60	-0.224781	-0.280514	-0.190683	-0.231992	-19.5471
KIT	448	460	485	464.333	4.06535	928	518	644	696.667	30.1454	710	355	476	513.667	35.1342	62	272520	258223	232458	254400	7.98062	158.482	77.1739	98.1443	111.267	37.9382	29	0.260531	0.137478	0.204768	0.200926	30.6663	58	-218	-163	-168	-183	-16.6196	61	-0.307042	-0.459155	-0.352941	-0.373046	-20.9153
CLIC4	1117	2047	1309	1491	32.93	943	1306	1272	1173.67	17.082	939	949	1070	986	7.39531	43	266402	379453	292539	312798	18.9214	84.0645	46.3605	81.7418	70.7223	29.8772	48	0.352475	0.250097	0.365763	0.322778	19.609	41	-4	-357	-202	-187.667	-94.282	62	-0.00425985	-0.376185	-0.188785	-0.189743	-98.0085
IF4A1	2182	731	372	1095	87.5188	1101	1128	689	972.667	25.2947	909	914	505	776	30.2456	50	237798	284496	210064	244119	15.4091	41.659	125.034	135.753	100.815	51.0938	34	0.382257	0.32127	0.240403	0.314643	22.6157	42	-192	-214	-184	-196.667	-7.89911	63	-0.211221	-0.234136	-0.364356	-0.269904	-30.6021
HS90B	357	934	909	733.333	44.4755	1295	1121	1156	1190.67	7.72965	1132	934	904	990	12.5138	41	360085	365131	281849	335688	13.9101	317.087	100	99.4499	172.179	72.8859	16	0.31437	0.255799	0.320739	0.296969	12.054	44	-163	-187	-252	-200.667	-22.947	64	-0.143993	-0.200214	-0.278761	-0.207656	-32.5979
FPRP	2043	2269	2519	2277	10.4568	2752	2255	2377	2461.33	10.5232	2476	2119	2158	2251	8.69964	24	448348	485595	480597	471513	4.28764	121.194	93.3892	85.6689	100.084	18.6693	36	0.55225	0.436372	0.449025	0.479215	13.2644	36	-276	-136	-219	-210.333	-33.4713	65	-0.11147	-0.0641812	-0.101483	-0.0923781	-26.981
GAG_HIV	1030	4524	1310	2288	84.8552	3705	3273	3330	3436	6.83055	3630	2901	3046	3192.33	12.0884	14	523825	656526	554379	578243	12.0183	352.427	64.1247	232.519	216.357	66.9399	14	0.69298	0.441871	0.549444	0.561431	22.4395	32	-75	-372	-284	-243.667	-62.6071	66	-0.0206612	-0.128232	-0.093237	-0.0807099	-67.9823
HSP7C	375	341	263	326.333	17.5962	1509	1745	1430	1561.33	10.4969	1269	1465	1179	1304.33	11.2116	34	245373	272717	253112	257067	5.48283	338.4	429.619	448.289	405.436	14.503	2	0.517172	0.537187	0.465802	0.50672	7.26681	35	-240	-280	-251	-257	-8.04046	67	-0.189125	-0.191126	-0.212892	-0.197715	-6.66732
NSG1	338	247	198	261	27.2192	1420	1389	955	1254.67	20.7212	1179	1132	665	992	28.6455	40	310965	330218	302067	314417	4.57654	348.817	458.3	335.859	380.992	17.6548	3	0.379142	0.342804	0.22015	0.314032	26.5291	43	-241	-257	-290	-262.667	-9.51269	68	-0.204411	-0.227032	-0.43609	-0.289178	-44.1708
GDIB	457	473	382	437.333	11.109	1791	1627	2165	1861	14.8171	1425	1388	1949	1587.33	19.7664	29	278502	231841	215472	241938	13.5182	311.816	293.446	510.209	371.824	32.3263	5	0.511666	0.598686	0.904526	0.671626	30.722	25	-366	-239	-216	-273.667	-29.5198	69	-0.256842	-0.17219	-0.110826	-0.179953	-40.7423
PROF1	766	972	2828	1522	74.6195	1880	1943	1392	1738.33	17.349	1380	1604	1303	1429	10.9425	32	190261	170428	194836	185175	7.00663	180.157	165.021	46.075	130.417	56.3067	21	0.725319	0.94116	0.668768	0.778416	18.4669	21	-500	-339	-89	-309.333	-66.9504	70	-0.362319	-0.211347	-0.0683039	-0.21399	-68.7067
CAZA1	676	431	1071	726	44.4788	2382	1795	1453	1876.67	25.0366	1924	1433	1175	1510.67	25.187	30	249842	193332	185107	209427	16.8274	284.615	332.483	109.711	242.27	48.4038	11	0.770087	0.741212	0.634768	0.715356	9.96267	23	-458	-362	-278	-366	-24.6084	71	-0.238046	-0.252617	-0.236596	-0.242419	-3.65521
TPM4	3840	4843	2136	3606.33	37.9483	2822	3590	2523	2978.33	18.4805	2238	2929	2605	2590.67	13.3449	18	245152	248470	191116	228246	14.1068	58.2812	60.479	121.957	80.2391	45.0472	41	0.912903	1.17881	1.36305	1.15159	19.6514	13	-584	-661	82	-387.667	-105.39	72	-0.260947	-0.225674	0.0314779	-0.151715	-105.215
TCPQ	2477	2272	2667	2472	7.9914	1673	2300	2714	2229	23.5137	1314	2015	2168	1832.33	24.8515	27	322891	319319	271692	304634	9.38321	53.048	88.6884	81.2898	74.3421	25.3	46	0.406948	0.63103	0.797962	0.61198	32.0601	29	-359	-285	-546	-396.667	-33.9114	73	-0.273212	-0.141439	-0.251845	-0.222165	-31.8332
NPM	2073	2505	3442	2673.33	26.179	1588	2404	1727	1906.33	22.9005	1107	1973	1441	1507	28.9818	31	179744	273202	217176	223374	21.0572	53.4009	78.7625	41.8652	58.0095	32.5385	56	0.615876	0.722176	0.663517	0.66719	7.98053	26	-481	-431	-286	-399.333	-25.3631	74	-0.434508	-0.218449	-0.198473	-0.28381	-46.1188
GSTP1	3762	4364	2459	3528.33	27.5983	2800	2710	2070	2526.67	15.7534	2404	2102	1760	2088.67	15.4264	26	257399	256287	212991	242226	10.4547	63.9022	48.1668	71.5738	61.2143	19.4934	54	0.933959	0.820174	0.826326	0.860153	7.43955	18	-396	-608	-310	-438	-35.0172	75	-0.164725	-0.289248	-0.176136	-0.210037	-32.7734
RAB1A	726	2218	1347	1430.33	52.3992	1141	1300	2682	1707.67	49.6311	804	1034	1952	1263.33	48.0783	35	231920	258312	285125	258452	10.2931	110.744	46.6186	144.915	100.759	49.527	35	0.346671	0.400291	0.684612	0.477191	38.0604	37	-337	-266	-730	-444.333	-56.248	76	-0.419154	-0.257253	-0.373975	-0.350128	-23.8609
G6PI	1725	726	981	1144	45.3727	2747	3203	2997	2982.33	7.65687	2308	2662	2642	2537.33	7.83737	21	390717	383077	448721	407505	8.8092	133.797	366.667	269.317	256.594	45.5799	9	0.590709	0.694899	0.588785	0.624798	9.71796	27	-439	-541	-355	-445	-20.9315	77	-0.190208	-0.203231	-0.134368	-0.175936	-20.7933
LDHB	3428	5558	4602	4529.33	23.5544	3401	4032	3199	3544	12.2608	3073	3286	2782	3047	8.30338	15	249384	227400	268822	248535	8.33847	89.6441	59.122	60.452	69.7394	24.7362	49	1.23224	1.44503	1.03489	1.23738	16.577	11	-328	-746	-417	-497	-44.3026	78	-0.106736	-0.227024	-0.149892	-0.161217	-37.7988
LDHA	4743	3314	4104	4053.67	17.6588	1414	2484	2826	2241.33	32.865	1108	2045	2069	1740.67	31.4843	28	201709	261026	275313	246016	15.8649	23.3607	61.7079	50.4142	45.161	43.6349	62	0.549306	0.783447	0.751508	0.694754	18.2755	24	-306	-439	-757	-500.667	-46.2858	79	-0.276173	-0.21467	-0.365877	-0.285573	-26.6274
HGS	1816	380	374	856.667	96.982	5366	1871	1985	3074	64.5982	4286	1607	1809	2567.33	58.1082	19	350480	335761	285528	323923	10.5135	236.013	422.895	483.69	380.866	33.8903	4	1.22289	0.478614	0.633563	0.778357	50.4522	22	-1080	-264	-176	-506.667	-98.3816	80	-0.251983	-0.164281	-0.0972913	-0.171185	-45.3174
HS71A	1212	1408	2232	1617.33	33.4664	3874	3265	2012	3050.33	31.1238	3071	2770	1778	2539.67	26.6403	20	494115	466020	539083	499739	7.3748	253.383	196.733	79.6595	176.592	50.1698	15	0.621515	0.594395	0.329819	0.515243	31.2771	33	-803	-495	-234	-510.667	-55.7748	81	-0.261478	-0.1787	-0.131609	-0.190596	-34.4955
LEG3	2678	2855	3155	2896	8.32626	3500	2452	3599	3183.67	19.9635	2831	1895	3194	2640	25.3876	17	328230	254145	284950	289108	12.8731	105.713	66.3748	101.236	91.108	23.6382	40	0.862505	0.745637	1.1209	0.90968	21.1093	16	-669	-557	-405	-543.667	-24.3723	82	-0.236312	-0.293931	-0.1268	-0.219015	-38.7635
IL1B	978	1630	1296	1301.33	25.0537	2941	2426	2969	2778.67	11.0031	2189	1870	2254	2104.33	9.76673	25	265566	279774	235269	260203	8.73627	223.824	114.724	173.92	170.823	31.9724	17	0.824277	0.668397	0.958052	0.816909	17.746	19	-752	-556	-715	-674.333	-15.4428	83	-0.343536	-0.297326	-0.317214	-0.319359	-7.2581
BASP-1	2161	3261	1448	2290	39.8846	4764	7565	4826	5718.33	27.9725	4742	6867	3452	5020.33	34.3489	12	301074	306130	234868	280691	14.1665	219.435	210.58	238.398	222.804	6.3786	13	1.57503	2.24316	1.46976	1.76265	23.7966	7	-22	-698	-1374	-698	-96.8481	84	-0.00463939	-0.101646	-0.39803	-0.168105	-121.914
PRDX1	2844	3035	2820	2899.67	4.06305	3122	3930	3550	3534	11.4385	2771	2899	2772	2814	2.61599	16	372367	324411	348294	348357	6.88318	97.4332	95.5189	98.2979	97.0833	1.46484	38	0.744158	0.89362	0.795879	0.811219	9.35656	20	-351	-1031	-778	-720	-47.7348	85	-0.126669	-0.35564	-0.280664	-0.254324	-45.9004
SDC1	4396	1914	1788	2699.33	54.4841	2719	3704	3047	3156.67	15.8894	2208	2733	2366	2435.67	11.0583	22	221972	248499	225745	232072	6.18374	50.2275	142.79	132.327	108.448	46.7424	31	0.99472	1.0998	1.04809	1.04754	5.01594	14	-511	-971	-681	-721	-32.2599	86	-0.231431	-0.355287	-0.287828	-0.291515	-21.2717
GDIR1	3834	1210	1346	2130	69.3555	8768	4265	5646	6226.33	37.0509	7598	3241	4835	5224.67	42.1937	10	386686	335203	396393	372761	8.82229	198.174	267.851	359.212	275.079	29.3596	8	1.9649	0.966877	1.21975	1.38384	37.4936	10	-1170	-1024	-811	-1001.67	-18.0239	87	-0.153988	-0.315952	-0.167735	-0.212558	-42.2495
NDKB	3742	6445	7210	5799	31.4195	4710	3975	4098	4261	9.23912	3518	3233	3021	3257.33	7.65632	13	372939	346990	351942	357290	3.85582	94.0139	50.1629	41.9001	62.0257	45.1571	53	0.943318	0.931727	0.85838	0.911142	5.05508	15	-1192	-742	-1077	-1003.67	-23.2937	88	-0.338829	-0.229508	-0.356504	-0.308281	-22.3137
HS71B	740	1313	1637	1230	36.9287	5807	5775	7492	6358	15.4483	5105	4010	6069	5061.33	20.3542	11	340791	607363	406891	451682	30.7331	689.865	305.407	370.739	455.337	45.1791	1	1.49799	0.660231	1.49155	1.21659	39.6051	12	-702	-1765	-1423	-1296.67	-41.8491	89	-0.137512	-0.44015	-0.23447	-0.270711	-57.0865
RB11B	2318	2770	2362	2483.33	10.0362	6114	9372	7473	7653	21.383	5356	7264	6335	6318.33	15.1006	7	313057	307063	295537	305219	2.91737	231.061	262.238	268.205	253.835	7.8582	10	1.71087	2.36564	2.14356	2.07335	16.06	5	-758	-2108	-1138	-1334.67	-52.1595	90	-0.141524	-0.290198	-0.179637	-0.203786	-37.8943
1433G	7604	3913	4293	5270	38.524	20424	16448	13978	16950	19.187	17925	15399	11841	15055	20.3026	3	474766	485331	506347	488815	3.2888	235.731	393.534	275.821	301.696	27.1869	7	3.77554	3.17289	2.33851	3.09565	23.3108	2	-2499	-1049	-2137	-1895	-39.825	91	-0.139414	-0.0681213	-0.180475	-0.129337	-43.9555
PRDX6	6170	7932	7199	7100.33	12.4661	11151	10432	11406	10996.3	4.59321	9814	8659	8124	8865.67	9.7426	5	492385	436153	423596	450711	8.12771	159.06	109.165	112.849	127.025	21.8889	24	1.99316	1.98531	1.91787	1.96544	2.10594	6	-1337	-1773	-3282	-2130.67	-47.9022	92	-0.136234	-0.204758	-0.403988	-0.248327	-56.0119
HSPB1	7623	7401	7245	7423	2.55904	9608	11694	12091	11131	11.9828	8000	9712	8834	8848.67	9.67484	6	350077	395908	393293	379759	6.77768	104.946	131.226	121.932	119.368	11.1641	26	2.28521	2.4531	2.24616	2.32816	4.72252	4	-1608	-1982	-3257	-2282.33	-37.8802	93	-0.201	-0.204077	-0.368689	-0.257922	-37.197
PGAM1	11824	9702	6653	9393	27.6729	19238	13042	14210	15496.7	21.2452	15693	10269	10127	12029.7	26.3792	4	549700	466265	424689	480218	13.2571	132.722	105.844	152.217	130.261	17.875	23	2.85483	2.2024	2.38457	2.4806	13.5714	3	-3545	-2773	-4083	-3467	-18.9926	94	-0.225897	-0.270036	-0.40318	-0.299704	-30.7937
Tluc	88293	86807	90495	88531.7	2.09591	26147	28942	28498	27862.3	5.39086	21488	25856	22130	23158	10.1843	2	3661165	4473204	3179195	3771188	17.3416	24.3372	29.7856	24.4544	26.1924	11.8828	74	0.586917	0.57802	0.696088	0.620342	10.5989	28	-4659	-3086	-6368	-4704.33	-34.8927	95	-0.216819	-0.119353	-0.287754	-0.207975	-40.6529
HDGF	36006	36699	21628	31444.3	27.0581	47428	45027	41702	44719	6.42993	40478	36415	30669	35854	13.746	1	710070	700495	526517	645694	16.0016	112.42	99.2261	141.802	117.816	18.4991	28	5.70056	5.19847	5.82488	5.57464	5.94929	1	-6950	-8612	-11033	-8865	-23.161	96	-0.171698	-0.236496	-0.359744	-0.25598	-37.3175
FreeStyle 293F cells	Cellular Tluc (RLU)					Surface&Soluble Tluc (RLU)					Total secreted Tluc (RLU)						Secreted Nluc (RLU)					Secretion efficiency (%)						Transfection control (Ratio)						Intravesicular Tluc (RLU)						Intravesicular Tluc (%)
Name	Rep#1	Rep#2	Rep#3	Mean	RSD	Rep#1	Rep#2	Rep#3	Mean	RSD	Rep#1	Rep#2	Rep#3	Mean	RSD	Rank	Rep#1	Rep#2	Rep#3	Mean	RSD	Rep#1	Rep#2	Rep#3	Mean	RSD	Rank	Rep#1	Rep#2	Rep#3	Mean	RSD	Rank	Rep#1	Rep#2	Rep#3	Mean	RSD	Rank	Rep#1	Rep#2	Rep#3	Mean	RSD
TSN3_HUMAN	87162480	105272784	92848728	95094664	9.73945	323342	293024	299280	305215	5.24442	7194684	8725545	7565968	7.82873e+06	10.2001	10	57398600	78570696	68484128	6.81511e+07	15.539	8.25434	8.28851	8.1487	8.23052	0.885522	5	12.5346	11.1053	11.0478	11.5626	7.28466	36	6871342	8432521	7266688	7523517	10.7883	1	0.955058	0.966418	0.960444	0.96064	0.591509
TSN18_HUMAN	201048768	78267080	75829272	1.18382e+08	60.4841	487932	467792	456090	470605	3.42246	6572628	7047776	7066544	6.89565e+06	4.05911	11	105319296	83874048	126140720	1.05111e+08	20.1064	3.26917	9.00478	9.31902	7.19766	47.3181	9	6.24067	8.40281	5.60211	6.74853	21.7498	55	6084696	6579984	6610454	6.42504e+06	4.59365	2	0.925763	0.933626	0.935458	0.931615	0.552858
TSN2_HUMAN	62561956	72231224	62702280	65831820	8.41917	194490	162070	147705	168088	14.258	5171976	4879720	5166047	5072581	3.29317	13	37600728	42434168	37030896	3.90219e+07	7.608	8.26697	6.75569	8.23901	7.75389	11.1502	7	13.755	11.4995	13.9506	13.0684	10.4236	30	4977486	4717650	5018342	4.90449e+06	3.32542	3	0.962395	0.966787	0.971409	0.966864	0.46615
CD63_HUMAN		102157368	95537792	98847580	4.73532		94226	93438	93832	0.593827		4721055	4068012	4.39453e+06	10.5079	19		15150906	13831617	1.44913e+07	6.43752		4.62136	4.25801	4.43968	5.78693	18		31.1602	29.411	30.2856	4.08414	10		4626829	3974574	4.3007e+06	10.7242	4		0.980041	0.977031	0.978536	0.217528
gag_HIV	51961332	73459104	51096364	5.88389e+07	21.5314	580114	847414	541999	656509	25.3497	4326294	5928629	4366869	4.87393e+06	18.7451	14	79983488	90246912	80846640	8.36923e+07	6.80206	8.32599	8.07065	8.54634	8.31433	2.86323	3	5.40898	6.56934	5.40142	5.79325	11.6019	61	3746180	5081215	3824870	4.21742e+06	17.7621	5	0.86591	0.857064	0.875884	0.866286	1.08688
CD53_HUMAN	57808632	66582520	54494224	5.96285e+07	10.4753	337031	375688	363200	358640	5.50075	4214842	4862549	4496922	4524771	7.17717	17	25330634	31523400	30072968	2.89757e+07	11.1781	7.29103	7.30304	8.25211	7.61539	7.24119	8	16.6393	15.4252	14.9534	15.6726	5.54965	25	3877811	4486861	4133722	4.16613e+06	7.34052	6	0.920037	0.922738	0.919234	0.92067	0.199427
TSN4_HUMAN	80132480	81000376	74265488	7.84661e+07	4.66907	318644	349542	332294	333493	4.64293	3446981	4434988	3928563	3936844	12.5495	23	37337800	25737374	40564800	34546658	22.5719	4.3016	5.47527	5.28989	5.02225	12.563	15	9.23188	17.2317	9.68466	12.0494	37.2939	31	3128337	4085446	3596269	3.60335e+06	13.2819	7	0.907559	0.921185	0.915416	0.91472	0.747772
TSN9_HUMAN	30929652	41037908	37366572	3.64447e+07	14.0399	182779	201173	132715	172222	20.5716	2620139	3921141	2177654	2.90631e+06	31.1834	31	56809712	80786184	57580212	6.50587e+07	20.9439	8.47129	9.55492	5.82781	7.95134	24.1115	6	4.61213	4.85373	3.78195	4.41594	12.7307	64	2437360	3719968	2044939	2734089	32.0418	8	0.930241	0.948695	0.939056	0.939331	0.982652
CD81_HUMAN	61120636	75079728	69335400	6.85119e+07	10.2404	71931	86053	66987	74990.3	13.1941	1724942	2506338	1829185	2020155	21.0014	43	17895244	19719858	20175658	1.92636e+07	6.26433	2.82219	3.33824	2.63817	2.93287	12.3742	26	9.63911	12.7097	9.0663	10.4717	18.7096	38	1653011	2420285	1762198	1.94516e+06	21.3387	9	0.958299	0.965666	0.963379	0.962448	0.391747
CD151_HUMAN	90462976	112658400	113156128	1.05426e+08	12.2936	100490	82419	89940	90949.7	9.98103	1570116	2095508	2024943	1.89686e+06	15.0331	47	30489192	33882912	30085614	31485906	6.62408	1.73564	1.86005	1.78951	1.79507	3.47568	40	5.14975	6.18456	6.7306	6.02164	13.334	59	1469626	2013089	1935003	1805906	16.2706	10	0.935998	0.960669	0.955584	0.95075	1.37009
STAR3_HUMAN	75866984	75090944	80400104	77119344	3.71839	511251	686888	798190	665443	21.7399	2133482	2780548	2426811	2446947	13.2411	38	96860072	75818616	79251968	8.39769e+07	13.4423	2.81213	3.70291	3.01842	3.17782	14.6732	24	2.20264	3.66737	3.06215	2.97739	24.7207	76	1622231	2093660	1628621	1781504	15.1756	11	0.760368	0.752967	0.671095	0.728143	6.80409
TSN7_HUMAN	50374540	53851440	47080504	5.04355e+07	6.71329	61342	63579	46893	57271.3	15.8146	1775593	1819777	1701330	1.76557e+06	3.39022	50	20321068	27742728	21784180	2.32827e+07	16.8847	3.52478	3.37925	3.61366	3.5059	3.37543	23	8.7377	6.55947	7.80993	7.70237	14.1916	52	1714251	1756198	1654437	1.7083e+06	2.9937	13	0.965453	0.965062	0.972437	0.967651	0.428871
CALM1_HUMAN	324841472	332598528	378185632	345208544	8.34891	2180194	2290231	2465347	2311924	6.22031	3252090	3919841	3868671	3.6802e+06	10.0983	27	9296163	11948199	9983508	10409290	13.2222	1.00113	1.17855	1.02296	1.06755	9.06285	65	34.9831	32.807	38.7506	35.5136	8.46753	5	1071896	1629610	1403324	1.36828e+06	20.5005	14	0.329602	0.415734	0.362741	0.369359	11.7624
LAP4B_HUMAN	118432384	98619064	111139552	109397000	9.16016	268740	336936	271646	292441	13.1861	1427786	1816507	1463107	1.56913e+06	13.6992	55	27101576	39416772	28590212	3.17029e+07	21.2025	1.20557	1.84194	1.31646	1.45466	23.3698	51	5.26828	4.60846	5.11751	4.99808	6.91745	63	1159046	1479571	1191461	1.27669e+06	13.8204	15	0.811779	0.814514	0.814336	0.813543	0.188152
FPRP_HUMAN		82813672	50123064	66468368	34.7771		637763	448693	543228	24.6108		2375730	1209107	1.79242e+06	46.0231	49		15444708	14522182	14983445	4.35363		2.86877	2.41228	2.64052	12.2243	27		15.3822	8.32593	11.854	42.0912	33		1737967	760414	1.24919e+06	55.3346	16		0.731551	0.628905	0.680228	10.6701
CD9_HUMAN	28043024	30996384	29056524	2.93653e+07	5.11045	65692	67259	69414	67455	2.77033	1316523	1207038	1022356	1.18197e+06	12.5787	61	4678988	4124585	4176507	4.32669e+06	7.07697	4.69465	3.89413	3.51851	4.03576	14.8852	20	28.1369	29.2645	24.4787	27.2934	9.16669	15	1250831	1139779	952942	1.11452e+06	13.5074	17	0.950102	0.944278	0.932104	0.942161	0.974757
STR3N_HUMAN	92174920	77597624	77251864	8.23415e+07	10.3445	388903	746509	398041	511151	39.8859	1374866	1807204	1430964	1537678	15.289	56	36088972	36110552	35350384	3.585e+07	1.20722	1.49158	2.32894	1.85234	1.89095	22.2117	39	3.80966	5.00464	4.04794	4.28741	14.7516	66	985963	1060695	1032923	1026527	3.67982	18	0.717134	0.586926	0.721837	0.675299	11.3386
CD82_HUMAN	11885186	10531418	14036508	1.2151e+07	14.5469	27521	16537	21581	21879.7	25.1288	934976	1001312	1047521	994603	5.68786	64	13068081	8740222	14184298	1.19975e+07	23.9682	7.86673	9.50786	7.46283	8.27914	13.0822	4	7.15465	11.4564	7.38507	8.66537	27.9252	47	907455	984775	1025940	972723	6.18417	19	0.970565	0.983485	0.979398	0.977816	0.675335
ICAM1_HUMAN	107149112	120933424	110868080	1.12984e+08	6.31198	491514	739361	713171	648015	21.0127	1312643	1981301	1509687	1.60121e+06	21.4585	54	43034364	36236816	38868136	39379772	8.70379	1.22506	1.63834	1.3617	1.40837	14.9503	53	3.05022	5.46765	3.88413	4.134	29.7032	68	821129	1241940	796516	953195	26.2657	20	0.625554	0.626831	0.527603	0.593329	9.59398
CALM2_HUMAN	355687680	362643104	335008224	3.51113e+08	4.09389	1907934	2100050	1809630	1.9392e+06	7.61723	2546915	3053948	2701068	2.76731e+06	9.39274	32	6570738	6133550	5723229	6.14251e+06	6.89988	0.716054	0.842136	0.806269	0.788153	8.24257	80	38.7615	49.7909	47.1948	45.2491	12.7437	2	638981	953898	891438	828106	20.1348	21	0.250884	0.312349	0.330032	0.297755	13.9521
SDC1_HUMAN	155590144	130524024	134795120	140303096	9.55795	6671422	7954288	7136916	7.25421e+06	8.95241	7555002	11606605	7899948	9.02052e+06	24.9015	9	29327310	27051522	27960278	2.8113e+07	4.07483	4.85571	8.89231	5.86071	6.53624	32.1497	12	25.761	42.9056	28.2542	32.3069	28.6718	9	883580		763032	823306	10.3534	12	0.116953		0.096587	0.10677	13.4878
TSN13_HUMAN	44160672	56430696	49341332	4.99776e+07	12.3249	102572	288882	89647	160367	69.5185	898196	1111790	912374	974120	12.2609	66	19596810	25867848	22644442	2.2703e+07	13.8128	2.03393	1.97019	1.84911	1.95107	4.81176	36	4.58338	4.29796	4.02913	4.30349	6.44049	65	795624	822908	822727	813753	1.92939	22	0.885802	0.740165	0.901743	0.84257	10.568
TSN6_HUMAN	45451280	49947108	50319800	4.85727e+07	5.57858	121042	131459	116214	122905	6.33935	765130	998942	1007815	923962	14.895	68	44328044	53843280	50809176	4.96602e+07	9.78765	1.68341	2	2.00282	1.89541	9.6868	38	1.72606	1.85528	1.98353	1.85496	6.93997	81	644088	867483	891601	801057	17.0366	23	0.841802	0.868402	0.884687	0.864964	2.5028
CALM3_HUMAN	243798304	244081808	241164256	2.43015e+08	0.662044	1722839	1998438	1980784	1900687	8.11673	2536645	2642867	2919955	2.69982e+06	7.33013	34	7463532	8219387	7914484	7865801	4.8345	1.04047	1.08278	1.21077	1.11134	7.97888	64	33.9872	32.1541	36.8938	34.345	6.95894	6	813806	644429	939171	799135	18.5097	24	0.32082	0.243837	0.321639	0.295432	15.1251
CD37_HUMAN	47439236	48018296	48028340	47828624	0.705137	58147	51539	51864	53850	6.9171	742573	868868	775838	795760	8.22634	74	20295960	20049816	22349108	2.08983e+07	6.04094	1.56531	1.80945	1.61538	1.66338	7.75254	42	3.65872	4.33355	3.47145	3.82124	11.8664	70	684426	817329	723974	741910	9.19825	25	0.921695	0.940683	0.933151	0.931843	1.02603
TSN8_HUMAN	30926874	42249908	34321528	35832770	16.2165	44094	95861	44535	61496.7	48.3948	393876	1242459	521122	719152	63.6362	79	15303420	40616852	21474248	2.57982e+07	51.1627	1.27357	2.94074	1.51835	1.91089	47.1108	37	2.57378	3.05897	2.42673	2.68649	12.3153	77	349782	1146598	476587	657656	65.1035	26	0.888051	0.922846	0.91454	0.908479	2.00026
SDCB1_HUMAN	228317200	193699936	193459952	2.05159e+08	9.77579	8400632	11873237	8210968	9.49495e+06	21.7152	8765797	12290076	8855625	9.9705e+06	20.1526	8	26259156	24209156	23838122	2.47688e+07	5.26445	3.83931	6.3449	4.5775	4.92057	26.1666	16	33.3819	50.7662	37.149	40.4324	22.6191	3	365165	416839	644657	475554	31.2708	27	0.0416579	0.0339167	0.0727963	0.049457	41.6114
TSN33_HUMAN	41581216	38933456	40484132	4.03329e+07	3.2984	51737	55141	57190	54689.3	5.03648	408790	506790	504972	473517	11.8397	83	33243596	28097364	32603784	3.13149e+07	8.9567	0.983112	1.30168	1.24733	1.17738	14.4744	61	1.22968	1.80369	1.54881	1.5274	18.8297	85	357053	451649	447782	418828	12.7818	28	0.873439	0.891196	0.886746	0.883793	1.04542
CD316_Human	88456152	97040584	99853448	95116728	6.24203	100729	112540	89919	101063	11.1952	477602	550030	505748	511127	7.1435	82	26290566	31634930	25683890	2.78698e+07	11.7503	0.539931	0.566804	0.50649	0.537742	5.61914	92	1.81663	1.73868	1.96913	1.84148	6.36529	84	376873	437490	415829	410064	7.49077	29	0.789094	0.795393	0.822206	0.802231	2.19177
CLD1_HUMAN	128353608	130724536	136430592	1.31836e+08	3.14911	86602	79284	97502	87796	10.4418	296418	476103	406298	392940	23.053	86	19630934	19649482	21795132	20358516	6.11135	0.230939	0.364203	0.297806	0.297649	22.3862	96	1.50995	2.42298	1.86417	1.93237	23.8214	80	209816	396819	308796	305144	30.6593	30	0.707838	0.833473	0.760023	0.767112	8.22782
GTR1_HUMAN	68935504	87059736	70050600	7.53486e+07	13.4806	204261	227955	266680	232965	13.5255	400701	408348	428788	412612	3.51927	85	24623474	19131550	23988078	22581034	13.304	0.581269	0.469043	0.612112	0.554142	13.5874	90	1.62731	2.13442	1.7875	1.84975	14.0139	82	196440	180393	162108	179647	9.56217	31	0.490241	0.441763	0.378061	0.436688	12.8838
TSN10_HUMAN	60610420	62816140	58974400	60800320	3.17087	233737	269847	249150	250911	7.2214	393410	489242	398776	427143	12.6062	84	44171288	43307056	45573540	44350628	2.57907	0.64908	0.778848	0.676185	0.701371	9.75973	84	0.890646	1.12971	0.875017	0.965123	14.7905	86	159673	219395	149626	176231	21.4019	32	0.405869	0.448439	0.375213	0.40984	8.97274
TSN15_HUMAN	69816112	67741360	68035640	6.8531e+07	1.63808	653896	834353	714550	734266	12.5063	871084	910637	884760	888827	2.26002	70	34517144	37335044	38723876	36858688	5.81529	1.24768	1.34429	1.30044	1.29747	3.72797	57	2.52363	2.43909	2.28479	2.41584	5.01292	78	217188	76284	170210	154561	46.4178	33	0.249331	0.0837699	0.19238	0.17516	48.0206
TSN17_HUMAN	24352444	21651208	24238084	23413912	6.5244	45953	43021	41092	43355.3	5.64564	165782	212687	182632	187034	12.7037	91	34142296	25738604	30706764	30195888	13.9922	0.680761	0.982333	0.753492	0.805529	19.537	79	0.485562	0.826335	0.594761	0.635553	27.3793	88	119829	169666	141540	143678	17.3911	34	0.722811	0.797726	0.775001	0.765179	5.01992
AAAT_HUMAN	93735344	102388856	99023120	98382440	4.43391	793966	735341	932702	820670	12.3502	953869	883809	908470	915383	3.8823	69	112622688	114860720	110614496	1.12699e+08	1.88479	1.01762	0.863189	0.917432	0.932747	8.3995	72	0.84696	0.769461	0.821294	0.812572	4.85847	87	159903	148468		154186	5.24418	35	0.167636	0.167987	0	0.111874	86.6027
TSN5_HUMAN	6237680	8636658	9657021	8.17712e+06	21.467	29000	29950	18225	25725	25.316	66141	113385	60435	79987	36.3358	94	32555038	35312772	28195782	3.20212e+07	11.2063	1.06035	1.31283	0.625814	0.999665	34.7623	69	0.203167	0.321088	0.214341	0.246198	26.4406	95	37141	83435	42210	54262	46.794	36	0.561543	0.735856	0.698436	0.665278	13.7935
ANX11_HUMAN	153591376	160979856	148216000	1.54262e+08	4.15418	1000282	970959	960105	977115	2.12707	926430	1052290	988092	988937	6.36383	65	18860782	17841980	17689634	1.81308e+07	3.51202	0.603178	0.653678	0.666657	0.641171	5.2305	86	4.91194	5.89783	5.58571	5.46516	9.21987	62	-73852	81331	27987	11822	666.928	37	-0.0797168	0.0772895	0.0283243	0.00863235	930.617
CD59_HUMAN	1285111	1381736	1461315	1376054	6.41249	45712	38875	42630	42405.7	8.07443	28713	33358	34415	32162	9.43137	96	7567489	6002095	7721668	7097084	13.4057	2.23428	2.41421	2.35507	2.33452	3.92831	30	0.379426	0.555773	0.445694	0.460297	19.3518	89	-16999	-5517	-8215	-10243.7	-58.6099	38	-0.592031	-0.165388	-0.238704	-0.332041	-68.7032
TFR1_HUMAN	4520686	3357572	3995643	3957967	14.7164	49252	130415	45877	75181.3	63.6641	31950	109095	36959	59334.7	72.7508	95	32300048	26539940	29720742	2.95202e+07	9.77392	0.706751	3.24922	0.924983	1.62699	86.6099	45	0.0989163	0.41106	0.124354	0.211443	81.9794	96	-17302	-21320	-8918	-15846.7	-39.9313	39	-0.541534	-0.195426	-0.241294	-0.326085	-57.6502
NSG2_HUMAN	5377451	3909531	4461611	4.58286e+06	16.1784	131758	129346	117106	126070	6.23159	101467	92182	94195	95948	5.0907	93	30928928	21462810	22069180	24820306	21.3491	1.8869	2.35788	2.11123	2.11867	11.1192	32	0.328065	0.429496	0.426817	0.394793	14.6415	93	-30291	-37164	-22911	-30122	-23.6638	40	-0.298531	-0.403159	-0.243229	-0.314973	-25.7872
KIT_Human	13545853	16675922	16648112	1.56233e+07	11.516	239578	330398	245256	271744	18.7217	168836	282155	210554	220515	25.9903	90	61514740	61943544	62480172	6.19795e+07	0.780449	1.2464	1.69199	1.26473	1.40104	17.9963	54	0.274464	0.455503	0.336993	0.355654	25.854	94	-70742	-48243	-34702	-51229	-35.5357	41	-0.418998	-0.17098	-0.164813	-0.251597	-57.6343
PDIA3_HUMAN	20187922	17690146	18793442	1.88905e+07	6.62615	313182	229130	299944	280752	16.0972	248500	189736	240259	226165	14.0678	89	14577645	9793470	12656460	12342525	19.5056	1.23093	1.07255	1.27842	1.19397	9.02846	60	1.70466	1.93737	1.89831	1.84678	6.74783	83	-64682	-39394	-59685	-54587	-24.5345	42	-0.26029	-0.207625	-0.248419	-0.238778	-11.569
ADA30_HUMAN	17171738	18732594	15097530	1.70006e+07	10.7265	271682	214530	238945	241719	11.8637	158081	143637	168202	156640	7.8816	92	40307504	35719436	39216236	38414392	6.23941	0.920588	0.766776	1.1141	0.933822	18.6375	71	0.392188	0.402126	0.428909	0.407741	4.65831	92	-113601	-70893	-70743	-85079	-29.0329	43	-0.718625	-0.493557	-0.420584	-0.544255	-28.5444
VAMP8_HUMAN	11496800	11719052	10983581	11399811	3.30888	308123	463604	273787	348505	29.023	233550	340348	211532	261810	26.3172	88	61528644	55627120	59057928	5.87379e+07	5.04572	2.03143	2.90423	1.92589	2.28719	23.4775	31	0.379579	0.611838	0.358177	0.449865	31.2717	90	-74573	-123256	-62255	-86694.7	-37.207	44	-0.319302	-0.362147	-0.294305	-0.325251	-10.5487
ENPL_HUMAN	14443285	15369546	16183377	1.53321e+07	5.67863	721852	281099	505695	502882	43.8254	493853	234701	412426	380327	34.8449	87	13190859	6634681	9296137	9.70723e+06	33.9681	3.41926	1.52705	2.54845	2.49825	37.9105	28	3.7439	3.53749	4.43653	3.90597	12.0565	69	-227999	-46398	-93269	-122555	-76.9254	45	-0.461674	-0.19769	-0.226147	-0.29517	-49.0892
BIP_HUMAN	18769180	19927840	17958084	1.8885e+07	5.24212	949018	686442	807200	814220	16.1417	828028	579153	590475	665885	21.1048	81	16146160	15567704	16339447	1.60178e+07	2.50704	4.41164	2.90625	3.28807	3.53532	22.1354	22	5.12833	3.72022	3.6138	4.15412	20.3501	67	-120990	-107289	-216725	-148335	-40.1947	46	-0.146118	-0.185252	-0.367035	-0.232802	-50.6374
GFRA1_HUMAN		12254328	13827073	1.30407e+07	8.52791		951065	1119952	1.03551e+06	11.5326		812499	960909	886704	11.835	71		25864432	25146082	25505257	1.99155		6.6303	6.94948	6.78989	3.3239	11		3.14138	3.82131	3.48134	13.8103	73		-138566	-159043	-148804	-9.7305	47	#DIV/0!	-0.170543	-0.165513	#DIV/0!	#DIV/0!
TCPD_HUMAN	234862384	157474560	186852480	1.93063e+08	20.2348	729531	1173462	794333	899109	26.6704	625848	929250	691702	748933	21.3093	76	24760530	18875062	21703596	2.17797e+07	13.5147	0.266474	0.590095	0.370186	0.408919	40.4116	95	2.5276	4.92316	3.18704	3.54593	34.8977	72	-103683	-244212	-102631	-150175	-54.2298	48	-0.165668	-0.262805	-0.148375	-0.192283	-32.0796
GNAS3_HUMAN	24123996	23603840	21845744	2.31912e+07	5.14793	968922	793675	808281	856959	11.3468	820235	638566	659880	706227	14.0617	80	23163568	23396958	20584084	2.23815e+07	6.97453	3.40008	2.70535	3.02063	3.04202	11.4351	25	3.54106	2.72927	3.20578	3.1587	12.9147	75	-148687	-155109	-148401	-150732	-2.51638	49	-0.181274	-0.242902	-0.224891	-0.216356	-14.6464
CAZA1_HUMAN	137610288	142557824	144562624	141576912	2.52757	960495	1085272	1029867	1.02521e+06	6.09812	851426	939495	796883	862601	8.34218	72	7018522	7378405	7602119	7.33302e+06	4.01519	0.618723	0.659027	0.551237	0.609662	8.93334	87	12.1311	12.733	10.4824	11.7822	9.88949	34	-109069	-145777	-232984	-162610	-39.1424	50	-0.128102	-0.155165	-0.292369	-0.191879	-45.9004
IF5A1_HUMAN	115640680	137540256	145572736	1.32918e+08	11.6554	687441	993765	1033923	905043	20.9399	530343	864609	814729	736560	24.4817	77	12125724	9621072	14005614	11917470	18.4576	0.458613	0.628623	0.559671	0.548969	15.5762	91	4.3737	8.98662	5.81716	6.39249	36.913	57	-157098	-129156	-219194	-168483	-27.3535	51	-0.29622	-0.149381	-0.269039	-0.238213	-32.7951
ALEX_HUMAN	94476248	104441016	93634608	9.75173e+07	6.1639	884598	1083082	972211	979964	10.1503	578236	867899	829551	758562	20.7418	75	166408240	168073200	180430752	1.71637e+08	4.46327	0.612044	0.830994	0.885945	0.776328	18.6651	81	0.34748	0.516382	0.459761	0.441208	19.4841	91	-306362	-215183	-142660	-221402	-37.0494	52	-0.529822	-0.247936	-0.171973	-0.316577	-59.5562
HS90B_HUMAN	58186732	68189424	65486296	6.39542e+07	8.09074	888708	1131606	1048385	1.0229e+06	12.0675	706945	852871	840987	800268	10.1264	73	14009026	13557722	13511137	1.36926e+07	2.00836	1.21496	1.25074	1.28422	1.24997	2.77094	59	5.04635	6.29067	6.2244	5.85381	11.959	60	-181763	-278735	-207398	-222632	-22.5704	53	-0.257111	-0.32682	-0.246613	-0.276848	-15.7466
PUR6_HUMAN	308322528	236760432	268580544	271221168	13.2195	1551334	1133672	1456184	1.3804e+06	15.8579	1207166	906507	1328716	1147463	18.9413	62	15415597	8315790	13569286	1.24336e+07	29.6266	0.391527	0.382879	0.494718	0.423041	14.7087	94	7.83081	10.901	9.79208	9.50798	16.3516	43	-344168	-227165	-127468	-232934	-46.5648	54	-0.285104	-0.250594	-0.0959332	-0.210544	-47.8496
NSG1_HUMAN	64180780	59345376	63123252	6.22165e+07	4.0858	1049348	1305382	1201407	1185379	10.863	790167	1095072	924366	936535	16.3172	67	14827508	14024037	14560590	1.44707e+07	2.82783	1.23116	1.84525	1.46438	1.5136	20.4804	50	5.32906	7.80854	6.34841	6.49534	19.1868	56	-259181	-210310	-277041	-248844	-13.8824	55	-0.328008	-0.192051	-0.299709	-0.273256	-26.2518
TERA_HUMAN	60525288	73680480	58378980	64194916	12.9053	917159	1136525	884348	979344	14	663996	832931	673288	723405	13.1276	78	7301021	12057691	7236465	8865059	31.1909	1.09706	1.13046	1.15331	1.12694	2.51033	63	9.09456	6.90788	9.3041	8.43552	15.7324	50	-253163	-303594	-211060	-255939	-18.1017	56	-0.381272	-0.364489	-0.313477	-0.353079	-10.0002
HGS_HUMAN	45620772	59022280	54007800	5.28836e+07	12.8038	1358601	1347048	1325692	1.34378e+06	1.24247	1076808	1031656	1073731	1.06073e+06	2.37829	63	19591610	15505880	17097946	1.73985e+07	11.8365	2.36035	1.74791	1.9881	2.03212	15.1852	35	5.49627	6.65332	6.27988	6.14316	9.61261	58	-281793	-315392	-251961	-283049	-11.2115	57	-0.261693	-0.305714	-0.234659	-0.267356	-13.4145
ML12B_HUMAN	121375656	106641248	121165976	1.16394e+08	7.25726	1780665	1065441	2153852	1.66665e+06	33.1857	1321030	842158	1825450	1329546	36.9826	58	22384382	11851851	23158010	1.91314e+07	33.0145	1.08838	0.789711	1.50657	1.12822	31.9163	62	5.90157	7.10571	7.88259	6.96329	14.3346	54	-459635	-223283	-328402	-337107	-35.1272	58	-0.347937	-0.265132	-0.179902	-0.264324	-31.7869
SPP2A_HUMAN	118560904	116224856	111178776	115321512	3.27177	2360620	2713665	3273650	2782645	16.5457	1905767	2585199	2723531	2.40483e+06	18.201	39	32084436	31191816	34010140	3.24288e+07	4.44165	1.60742	2.22431	2.44969	2.0938	20.8251	33	5.93985	8.28807	8.008	7.41197	17.3039	53	-454853	-128466	-550119	-377813	-58.5295	59	-0.238672	-0.0496929	-0.201987	-0.163451	-61.3091
CLIC4_HUMAN	90516512	101395200	92676728	9.48628e+07	6.07129	1725942	1196888	1939369	1620733	23.5855	1438567	943874	1271881	1.21811e+06	20.6626	60	18202792	9498341	14252692	1.39846e+07	31.1658	1.58929	0.930886	1.37238	1.29752	25.8589	56	7.903	9.93725	8.92379	8.92135	11.401	46	-287375	-253014	-667488	-402626	-57.13	60	-0.199765	-0.268059	-0.524804	-0.330876	-51.7967
ACTN1_HUMAN	67469984	74769976	76169208	72803056	6.4163	1812684	1296979	1885505	1665056	19.2688	1420995	932891	1322248	1225378	21.0603	59	71808712	50676956	63622828	6.20362e+07	17.1752	2.10611	1.24768	1.73594	1.69658	25.3786	41	1.97886	1.84086	2.07826	1.96599	6.06426	79	-391689	-364088	-563257	-439678	-24.5427	61	-0.275644	-0.390279	-0.425984	-0.363969	-21.5808
IF4A1_HUMAN	306778496	323559200	324195488	318177728	3.10429	1390222	1609031	2592652	1.86397e+06	34.3607	1222434	1169769	1744876	1.37903e+06	23.0545	57	9713643	12228050	12520373	1.14874e+07	13.4323	0.398474	0.361532	0.538217	0.432741	21.5357	93	12.5847	9.56628	13.9363	12.0291	18.5996	32	-167788	-439262	-847776	-484942	-70.5832	62	-0.137257	-0.375512	-0.485866	-0.332878	-53.5246
HS71B_HUMAN	94234832	91782240	102579912	9.6199e+07	5.88412	2308039	2463064	2579439	2.45018e+06	5.55706	1961618	1958848	1961640	1960702	0.0818915	44	22181242	22263814	20047742	2.14976e+07	5.84387	2.08163	2.13423	1.9123	2.04272	5.67711	34	8.84359	8.79835	9.78484	9.14226	6.09206	44	-346421	-504216	-617799	-489479	-27.8435	63	-0.1766	-0.257404	-0.31494	-0.249648	-27.8374
PROF1_HUMAN	220992672	211166896	214961760	2.15707e+08	2.29715	1643297	2691783	2096780	2.14395e+06	24.5263	1386310	1871607	1592871	1.61693e+06	15.062	53	18439008	19023364	18506526	1.86563e+07	1.7135	0.62731	0.886316	0.741002	0.751543	17.2744	82	7.51835	9.83846	8.60708	8.65463	13.4123	48	-256987	-820176	-503909	-527024	-53.5659	64	-0.185375	-0.43822	-0.316353	-0.313316	-40.3586
HS71A_HUMAN	120819728	131203792	131884152	127969224	4.84568	2561005	2836851	2604853	2.66757e+06	5.55683	1758618	2293948	2287705	2.11342e+06	14.5398	42	27042614	24495044	30430036	2.73226e+07	10.8972	1.45557	1.74839	1.73463	1.6462	10.037	44	6.50314	9.36495	7.51792	7.79533	18.6129	51	-802387	-542903	-317148	-554146	-43.8178	65	-0.45626	-0.236668	-0.138632	-0.277186	-58.677
LEG3_HUMAN	254690080	223398192	239729920	2.39273e+08	6.54105	2595685	2450709	2604960	2.55045e+06	3.39171	1876758	2078734	1855769	1937087	6.35583	45	22969036	18012230	19634574	20205280	12.5076	0.736879	0.930506	0.774108	0.813831	12.6247	77	8.17082	11.5407	9.45154	9.72101	17.4983	42	-718927	-371975	-749191	-613364	-34.1716	66	-0.383069	-0.178943	-0.403709	-0.321907	-38.5949
GDIR1_HUMAN	168114720	176341184	173459264	1.72638e+08	2.41789	2317857	2282359	2799748	2.46665e+06	11.7168	1681922	1683575	2144647	1.83671e+06	14.5193	48	9518130	7916519	11420738	9.61846e+06	18.2385	1.00046	0.954726	1.2364	1.06386	14.2087	66	17.6707	21.2666	18.7785	19.2386	9.57223	23	-635935	-598784	-655101	-629940	-4.54537	67	-0.3781	-0.355662	-0.305459	-0.346407	-10.7373
ANXA4_HUMAN	236207440	248047856	262215440	2.48824e+08	5.23316	2395720	2447991	2232047	2358586	4.77657	1698182	1658702	1783786	1.71356e+06	3.73163	52	12422727	9145553	12929525	1.14993e+07	17.8626	0.718937	0.668702	0.680275	0.689305	3.81636	85	13.67	18.1367	13.7962	15.201	16.7306	26	-697538	-789289	-448261	-645029	-27.359	68	-0.410756	-0.475847	-0.251298	-0.3793	-30.4594
PRDX1_HUMAN	328257312	313958912	325891488	3.22703e+08	2.37496	2585613	2514058	2680351	2.59334e+06	3.21652	1964310	1964502	1878445	1.93575e+06	2.56385	46	18350314	12842238	13333494	1.4842e+07	20.5376	0.598406	0.625719	0.576402	0.600176	4.11652	88	10.7045	15.2972	14.0882	13.3633	17.8145	29	-621303	-549556	-801906	-657588	-19.7737	69	-0.316296	-0.279743	-0.426899	-0.340979	-22.4706
RHOA_HUMAN	299631232	302081728	285641600	2.95785e+08	2.99858	2371619	2565138	2295862	2410873	5.75988	1823430	1929671	1494309	1.74914e+06	12.9773	51	21775618	16675745	15391866	17947743	18.8136	0.608558	0.638791	0.523141	0.590163	10.1631	89	8.37372	11.5717	9.70843	9.88463	16.2501	41	-548189	-635467	-801553	-661736	-19.4501	70	-0.300636	-0.329314	-0.536404	-0.388785	-33.0887
HSPB1_HUMAN	519448288	479157344	526885184	5.08497e+08	5.05008	4471635	4353545	5528574	4.78458e+06	13.5229	3737422	4274985	4354837	4.12241e+06	8.1456	20	17439204	20045724	17828504	1.84378e+07	7.62581	0.719498	0.892188	0.826525	0.812737	10.7251	78	21.4312	21.3262	24.4263	22.3945	7.86048	20	-734213	-78560	-1173737	-662170	-83.2311	71	-0.196449	-0.0183767	-0.269525	-0.16145	-80.0125
TPM4_HUMAN	246803360	265523808	247025408	2.53118e+08	4.24496	3194360	3400698	3538099	3377719	5.12233	2473275	2956394	2523160	2650943	10.0229	36	8884930	12573443	9038545	1.01656e+07	20.5263	1.00212	1.11342	1.02142	1.04565	5.6878	67	27.8367	23.513	27.9156	26.4218	9.53521	17	-721085	-444304	-1014939	-726776	-39.2638	72	-0.291551	-0.150286	-0.402249	-0.281362	-44.8854
RB11B_HUMAN	300233344	268893728	274025120	2.81051e+08	5.98098	3845851	5262285	4351834	4.48666e+06	15.998	3254463	4508678	3507741	3.75696e+06	17.6528	25	13499335	15350255	12622814	1.38241e+07	10.0724	1.08398	1.67675	1.28008	1.34694	22.4204	55	24.1083	29.372	27.7889	27.0897	9.96907	16	-591388	-753607	-844093	-729696	-17.5468	73	-0.181716	-0.167146	-0.240637	-0.1965	-19.8027
LDHB_HUMAN	354417920	303828928	293404384	3.17217e+08	10.2882	3272471	3457614	3464274	3.39812e+06	3.20371	2565907	2513272	2903305	2660828	7.95369	35	11499509	7632546	8303488	9145181	22.5947	0.723978	0.8272	0.989523	0.8469	15.8064	74	22.3132	32.9284	34.9649	30.0688	22.5926	11	-706564	-944342	-560969	-737292	-26.2481	74	-0.275366	-0.375742	-0.193217	-0.281442	-32.4806
LDHA_HUMAN	330349632	293015520	293309152	3.05558e+08	7.02668	3125088	3892368	2757144	3258200	17.7767	2220960	3036298	2230965	2.49607e+06	18.7444	37	12246860	9788301	8394395	1.01432e+07	19.2306	0.672306	1.03622	0.760619	0.82305	23.0632	76	18.1349	31.0197	26.5768	25.2438	25.9271	19	-904128	-856070	-526179	-762126	-26.996	75	-0.407089	-0.281945	-0.235853	-0.308296	-28.7409
PRDX6_HUMAN	335385312	320646496	347714176	3.34582e+08	4.05034	2801578	3180622	3367279	3116493	9.24922	2259788	2472062	2307897	2.34658e+06	4.74303	40	15867801	14510369	17120464	15832878	8.24486	0.673789	0.770962	0.663734	0.702828	8.42586	83	14.2413	17.0365	13.4803	14.9194	12.5511	28	-541790	-708560	-1059382	-769911	-34.3148	76	-0.239753	-0.286627	-0.459025	-0.328468	-35.1538
G6PI_HUMAN	169494784	164975888	156754176	163741616	3.94485	3960610	3462877	3092318	3.50527e+06	12.4297	3236922	2315669	2604685	2719092	17.3279	33	34731912	24589926	30823282	3.00484e+07	17.0232	1.90975	1.40364	1.66164	1.65834	15.2604	43	9.31973	9.41715	8.45038	9.06242	5.87342	45	-723688	-1147208	-487633	-786176	-42.5093	77	-0.223573	-0.495411	-0.187214	-0.302066	-55.758
HSP7C_HUMAN	182568768	177299664	181831200	180566544	1.5801	5335095	5317462	5105437	5.25266e+06	2.43319	4085804	4778310	4468561	4444225	7.8055	18	26735836	26037540	26052742	2.62754e+07	1.51794	2.23795	2.69505	2.45753	2.46351	9.27967	29	15.2821	18.3516	17.152	16.9286	9.13777	24	-1249291	-539152	-636876	-808440	-47.6105	78	-0.305764	-0.112833	-0.142524	-0.18704	-55.5409
TCPQ_HUMAN	444232480	395849568	439662560	426581536	6.26201	4714450	5245378	4918222	4959350	5.40076	3884379	4358310	4065193	4.10263e+06	5.82975	21	20064172	17429148	19943580	1.91456e+07	7.77066	0.874402	1.101	0.924617	0.966673	12.3113	70	19.3598	25.0059	20.3835	21.583	13.9375	21	-830071	-887068	-853029	-856723	-3.34734	79	-0.213695	-0.203535	-0.209837	-0.209022	-2.45366
PDC6I_HUMAN	178702336	152429616	142390416	1.57841e+08	11.8797	3042131	3588472	2678661	3103088	14.7581	2211713	2568249	1945506	2.24182e+06	13.9378	41	69383272	72535192	62930136	6.82829e+07	7.17042	1.23765	1.68488	1.36632	1.42962	16.1045	52	3.18767	3.54069	3.09153	3.2733	7.22531	74	-830418	-1020223	-733155	-861265	-16.9517	80	-0.375464	-0.397245	-0.376845	-0.383185	-3.18278
RAB5C_HUMAN	244886112	237607680	251687808	244727200	2.87725	3884812	5260622	4846719	4664051	15.1341	3242955	4177201	3707407	3.70919e+06	12.5937	26	12687384	8525541	9570937	1.02613e+07	21.0997	1.32427	1.75802	1.47302	1.51844	14.5159	49	25.5605	48.9963	38.7361	37.7643	31.109	4	-641857	-1083421	-1139312	-954863	-28.539	81	-0.197923	-0.259365	-0.307307	-0.254865	-21.5135
CLIC1_HUMAN	213374352	214894016	233073584	2.20447e+08	4.97218	7451271	1870967	4205160	4.50913e+06	62.1526	5973860	1560265	2840007	3458044	65.6665	30	47219652	13719105	32375124	31104627	53.9674	2.79971	0.726063	1.2185	1.58142	68.5088	46	12.6512	11.3729	8.77219	10.9321	18.0819	37	-1477411	-310702	-1365153	-1.05109e+06	-61.2361	82	-0.247313	-0.199134	-0.480686	-0.309044	-48.7262
IL1B_HUMAN	269302048	191747648	244901360	2.35317e+08	16.852	3609230	6540344	3569332	4.57297e+06	37.2606	2845258	4764613	2833003	3480958	31.9365	29	14954262	19895452	13666494	1.61721e+07	20.3326	1.05653	2.48484	1.15679	1.56605	50.9093	47	19.0264	23.9483	20.7296	21.2347	11.7709	22	-763972	-1775731	-736329	-1.09201e+06	-54.2376	83	-0.268507	-0.372692	-0.259911	-0.30037	-20.9008
PGAM1_HUMAN	555132544	533614624	543653120	5.44133e+08	1.97874	5271944	5612564	6568894	5.8178e+06	11.5575	4445695	4960922	4688265	4698294	5.48624	16	16212375	13278162	12671387	1.4054e+07	13.4744	0.800835	0.929683	0.862363	0.864294	7.45644	73	27.4216	37.3615	36.9988	33.9273	16.615	8	-826249	-651642	-1880629	-1.11951e+06	-59.3929	84	-0.185854	-0.131355	-0.401135	-0.239448	-59.5754
EHD1_HUMAN	91328696	105364856	89543280	9.54123e+07	9.08195	4533342	4606451	5148356	4.76272e+06	7.05413	3255615	3632754	3782146	3.55684e+06	7.62898	28	47617052	37399436	40465956	4.18275e+07	12.5351	3.56472	3.44779	4.22382	3.74544	11.1707	21	6.83708	9.71339	9.34649	8.63232	18.1355	49	-1277727	-973697	-1366210	-1205878	-17.0734	85	-0.392469	-0.268033	-0.361226	-0.340576	-19.0082
NPM_HUMAN	321285216	273494464	305396736	3.00059e+08	8.11122	7839470	2304160	5169583	5.1044e+06	54.2322	5996401	1742968	3949186	3896185	54.5973	24	51766056	2138958	44754340	3.28865e+07	81.6686	1.86638	0.637296	1.29313	1.2656	48.5938	58	11.5837	81.4868	8.82414	33.9649	121.238	7	-1843069	-561192	-1220397	-1.20822e+06	-53.0554	86	-0.307363	-0.321975	-0.309025	-0.312787	-2.55761
NDKB_HUMAN	557861696	416175392	479086400	484374496	14.6562	4880692	4902368	6034749	5272603	12.5199	3663629	4116746	4278970	4.01978e+06	7.93387	22	16841398	12337044	13956943	1.43785e+07	15.868	0.656727	0.989185	0.893152	0.846355	20.2159	75	21.7537	33.369	30.6584	28.5937	21.2518	13	-1217063	-785622	-1755779	-1.25282e+06	-38.7977	87	-0.332201	-0.190836	-0.410327	-0.311122	-35.759
KPYM_HUMAN	298854272	298292832	310458016	302535040	2.2699	5598105	2557045	11431747	6.52897e+06	69.0766	4199020	1866264	8110622	4725302	66.7739	15	57459156	19441252	57295520	44731976	48.964	1.40504	0.625648	2.61247	1.54772	64.6801	48	7.30783	9.59951	14.1558	10.3544	33.6652	39	-1399085	-690781	-3321125	-1.80366e+06	-75.46	88	-0.333193	-0.370141	-0.409478	-0.370938	-10.2844
RAB1A_HUMAN	260717328	232831200	244603856	2.46051e+08	5.68958	14347775	14818428	15204486	1.47902e+07	2.90091	10568307	11484860	12027717	1.13603e+07	6.49311	6	39776396	36220312	38340932	3.81125e+07	4.69402	4.05355	4.9327	4.91722	4.63449	10.857	17	26.5693	31.7083	31.3704	29.8827	9.61913	12	-3779468	-3333568	-3176769	-3429935	-9.11657	89	-0.357623	-0.290258	-0.264121	-0.304	-15.8691
HDGF_HUMAN	607945280	686215616	709326592	6.67829e+08	7.95604	7974248	11996986	11632864	1.05347e+07	21.1195	6381353	6905065	7235692	6.8407e+06	6.29746	12	23619080	25275382	25498364	2.47976e+07	4.14035	1.04966	1.00625	1.02008	1.02533	2.16266	68	27.0178	27.3193	28.3771	27.5714	2.58908	14	-1592895	-5091921	-4397172	-3693996	-50.1481	90	-0.249617	-0.737418	-0.607706	-0.53158	-47.5287
ARF1_HUMAN	291704544	353768288	313135744	319536192	9.86525	15146115	22977578	23423652	2.05158e+07	22.6928	14629292	17672048	17929478	16743606	10.9628	4	35566048	33933388	40595068	36698168	9.46135	5.01511	4.99537	5.72578	5.24542	7.93308	14	41.1327	52.0786	44.1666	45.7927	12.3409	1	-516823	-5305530	-5494174	-3.77218e+06	-74.779	91	-0.035328	-0.300222	-0.306432	-0.213994	-72.32
GSTP1_HUMAN		176924480	127417808	152171144	23.0047		14331765	14675780	1.45038e+07	1.67719		12464550	8526892	10495721	26.5284	7		258570800	327686752	293128776	16.6727		7.04512	6.69207	6.8686	3.63459	10		4.82056	2.60215	3.71135	42.2663	71		-1867215	-6148888	-4.00805e+06	-75.538	92	#DIV/0!	-0.149802	-0.721117	#DIV/0!	#DIV/0!
1433G_HUMAN	379331808	435929376	379839648	398366944	8.16609	23886380	13362934	25980940	2.10768e+07	32.0825	18316606	8932500	20567394	1.59388e+07	38.7177	5	147195232	92560872	163294464	1.3435e+08	27.5958	4.82865	2.04907	5.41476	4.09749	43.8812	19	12.4437	9.65041	12.5953	11.5631	14.3405	35	-5569774	-4430434	-5413546	-5137918	-12.0216	93	-0.304083	-0.49599	-0.26321	-0.354428	-35.0673
GDIB_HUMAN	49662588	65194164	49323900	54726884	16.5668	27817506	26417802	32555382	28930230	11.1182	22491108	20474298	24208182	22391196	8.34679	3	227810144	175947232	267597504	223784960	20.5365	45.2878	31.4051	49.08	41.9243	22.1951	1	9.87274	11.6366	9.04649	10.1853	12.9898	40	-5326398	-5943504	-8347200	-6539034	-24.4077	94	-0.236822	-0.290291	-0.344809	-0.290641	-18.5776
BASP-1_Human	141517504	151443520	138320640	1.43761e+08	4.75996	45603408	56945228	51970412	5.15063e+07	11.0377	36849272	45862720	44451576	42387856	11.4376	2	264672432	295764576	289465568	2.83301e+08	5.80205	26.0387	30.2837	32.1366	29.4863	10.6022	2	13.9226	15.5065	15.3564	14.9285	5.85705	27	-8754136	-11082508	-7518836	-9.11849e+06	-19.8449	95	-0.237566	-0.241645	-0.169147	-0.216119	-18.8464
Tluc	842505792			842505792	#DIV/0!	67679712			67679712	#DIV/0!	54010104			54010104	#DIV/0!	1	213123776			213123776	#DIV/0!	6.41065			6.41065	#DIV/0!	13	25.3421			25.3421	#DIV/0!	18	-13669608			-13669608	#DIV/0!	96	-0.253094	#DIV/0!	#DIV/0!	#DIV/0!	#DIV/0!
[truncated: 6 more columns]

## Sheet: Figure 4
Figure 4b. SEC elution profile
	TSPAN2-Tluc				TSPAN3-Tluc				CD63-Tluc				gag-Tluc				PTGFRN-Tluc				CALM1-Tluc				SDCBP-Tluc				YWHAG-Tluc				BASP1-Tluc
Fraction No.	PBS	PBS + ProK	Triton	Triton + ProK	PBS	PBS + ProK	Triton	Triton + ProK	PBS	PBS + ProK	Triton	Triton + ProK	PBS	PBS + ProK	Triton	Triton + ProK	PBS	PBS + ProK	Triton	Triton + ProK	PBS	PBS + ProK	Triton	Triton + ProK	PBS	PBS + ProK	Triton	Triton + ProK	PBS	PBS + ProK	Triton	Triton + ProK	PBS	PBS + ProK	Triton	Triton + ProK
0	0	0	0	0	0	0	0	0	1.09e-06	3.51e-07	7.91e-06	1.68e-07	0	0	0	0	0	0	0	0	0	0	0	0	0	0	0	0	0	0	0	0	0	0	0	0
1	0.016616	0.001174	0.549749	3.33e-07	0.008737	0.004961	1	4.42e-07	0.032162	0.002956	1	1.16e-06	0.081924	0.01874	1	1.64e-06	0.02007	0.016224	1	4.83e-07	0.001129	0.000743	0.066667	4.14e-07	0.004611	0.003611	0.185987	8.6e-08	0.003308	0.002702	0.129808	2.98e-07	0.000277	9.57e-05	0.00434	3.45e-08
2	0.016694	0.001337	1	5.86e-07	0.001327	0.000531	0.220361	1.29e-07	0.015309	0.001692	0.828092	8.62e-07	0.029851	0.006235	0.645108	1.26e-06	0.005182	0.004224	0.359441	3.99e-07	0.003287	0.000214	0.026437	6.21e-07	0.001841	0.000472	0.036815	4.71e-08	0.005519	0.000473	0.038365	2.6e-07	0.002206	2.77e-05	0.005407	1.75e-08
3	0.001148	9.96e-05	0.119775	1.63e-07	0.00074	9.41e-05	0.069716	5.93e-08	0.002668	0.000165	0.10913	1.99e-07	0.010746	0.00132	0.103814	6.97e-07	0.00451	0.000408	0.051748	2.87e-07	0.057011	2.11e-05	0.057241	5.29e-07	0.019236	7.26e-05	0.036051	5.03e-08	0.075962	6.79e-05	0.079519	3.85e-07	0.04792	4.09e-06	0.055515	3.44e-08
4	0.002455	2.84e-05	0.049637	1.71e-07	0.002358	3.75e-05	0.045619	5.67e-08	0.005673	5.88e-05	0.052091	1.48e-07	0.08325	0.000284	0.15257	6.3e-07	0.033077	0.000164	0.057762	3.22e-07	0.370115	1.22e-05	0.296552	6.44e-07	0.17707	3.5e-05	0.175796	9.62e-08	0.372115	3.12e-05	0.348077	3.27e-07	0.291139	2.37e-06	0.303797	1.61e-07
5	0.006958	1.37e-05	0.034267	9.03e-08	0.006005	2.38e-05	0.038273	7.47e-08	0.011746	3.27e-05	0.03352	1.4e-07	0.338308	0.000127	0.426202	8.29e-07	0.137063	0.000105	0.120979	4.34e-07	0.914943	5.95e-06	0.777011	6.44e-07	0.573248	2.64e-05	0.553503	2.45e-07	0.769231	2.69e-05	0.721154	7.31e-07	0.734177	1.71e-06	0.707052	4.45e-07
6	0.013509	9.64e-06	0.02836	1.22e-07	0.010503	1.52e-05	0.034149	7.73e-08	0.016431	2.48e-05	0.032157	3.28e-07	0.585406	8.54e-05	0.630182	9.78e-07	0.251049	7.55e-05	0.216084	3.85e-07	0.864368	3.77e-06	1	1.13e-06	0.917197	1.73e-05	0.910828	5.67e-07	1	1.88e-05	0.933654	9.04e-07	1	1.58e-06	0.954792	6.69e-07
7	0.017192	5.42e-06	0.025882	8.43e-08	0.011263	1.22e-05	0.027835	5.67e-08	0.016339	1.63e-05	0.029032	2.65e-07	0.689884	6.48e-05	0.688226	1.48e-06	0.261538	4.94e-05	0.21958	5.03e-07	0.464368	3.68e-06	0.889655	9.66e-07	1	1.46e-05	0.872611	5.92e-07	0.922115	1.32e-05	0.776923	9.52e-07	0.958409	1.35e-06	0.913201	6.73e-07
8	0.013032	4.01e-06	0.018717	1e-07	0.008273	1.11e-05	0.021134	4.77e-08	0.012458	1.27e-05	0.021122	1.68e-07	0.543947	4.21e-05	0.547264	1.08e-06	0.2	5.17e-05	0.14965	3.71e-07	0.312644	2.99e-06	0.634483	9.43e-07	0.66242	1.08e-05	0.594904	3.49e-07	0.634615	1.03e-05	0.5625	6.35e-07	0.728752	1.05e-06	0.665461	4.61e-07
9	0.007574	4.1e-06	0.012312	9.43e-08	0.004575	8.84e-06	0.015851	4.38e-08	0.007312	1.3e-05	0.015284	1.6e-07	0.353234	4e-05	0.353234	7.46e-07	0.11049	4.31e-05	0.08042	2.87e-07	0.207356	2.55e-06	0.365517	4.83e-07	0.342038	8.98e-06	0.307006	1.34e-07	0.3375	1.14e-05	0.321154	4.81e-07	0.439421	9.26e-07	0.412297	2.21e-07
10	0.003507	3.35e-06	0.008649	8.23e-08	0.001495	8.48e-06	0.008879	4.51e-08	0.003446	1.26e-05	0.011115	1.79e-07	0.133333	4.08e-05	0.151078	5.47e-07	0.035315	3.52e-05	0.035664	2.66e-07	0.187356	2.28e-06	0.157471	3.91e-07	0.121019	6.32e-06	0.125478	6.31e-08	0.151923	1.06e-05	0.141346	3.75e-07	0.21519	4.41e-07	0.202532	1.03e-07
11	0.001292	2.94e-06	0.006433	1.1e-07	0.00033	8.14e-06	0.005619	4.12e-08	0.001211	8.95e-06	0.007336	1.68e-07	0.037811	5.11e-05	0.054892	5.14e-07	0.006692	3.14e-05	0.011608	2.45e-07	0.051034	1.66e-06	0.058851	6.44e-07	0.024713	5.06e-06	0.035669	3.89e-08	0.034808	9.62e-06	0.044231	3.17e-07	0.076311	3.04e-07	0.078843	5.19e-08
12	0.00034	3.08e-06	0.004454	1.18e-07	6.24e-05	6.53e-06	0.003879	2.96e-08	0.000304	7.85e-06	0.005333	1.37e-07	0.006716	6.14e-05	0.016086	5.14e-07	0.00093	3.48e-05	0.004301	3.01e-07	0.009494	2.28e-06	0.017494	5.75e-07	0.003726	4.06e-06	0.006006	2.29e-08	0.009067	9.55e-06	0.016731	3.37e-07	0.018987	1.69e-07	0.025678	2.21e-08
Figure 4c. Percentage of intravesicular Tluc
	TSPAN2	TSPAN3	CD63	gag	PTGFRN	CALM1	SDCBP	YWHAG	BASP1
Screen	90.6	92	89.2	76	65.5	31.2	2	0	0
	94	93.9	87.7	76.6	56.4	19.3	0	0	0
	93.7	91.8	89.3	78.8	33.1	19.2	0	0	0
	93.3	89.8	89.4	85.8	54.5	36.9	0	0	0
	92.5	92.7	87.9	45.7	57.6	37.8	0	0	0
SEC	83.4	81.83	85.1	34.5	58.92	2.14	5.8	4.09	0.23
	83.7	84.16	85.26	73.41	71.83	0.35	10.69	4.3	0.23
	78.6066	74.8292	78.8755	80.502	83.3198	5.2809	9.05337	9.71127	0.1168
	82.36	76.91	83.69	81.3	88.04	9.45	6.71	11.62	0.39
Figure 4d. Relative Tluc activity per EV
	TSPAN2	TSPAN3	CD63	gag	PTGFRN	CALM1	SDCBP	YWHAG	BASP1
Rep#1	0.1469	0.1355	0.0874	0.0986	0.0404	0.0006	0.0348	0.0031	0.006
Rep#2	0.1552	0.1172	0.1013	0.1323	0.0554	0.0015	0.0473	0.0031	0.0093
Mean	0.15105	0.12635	0.09435	0.11545	0.0479	0.00105	0.04105	0.0031	0.00765
Ratio vs. CD63	1.60095	1.33916	1

## Sheet: Figure 5
	Figure 5b. Intravesicular cargo molecule.											Figure 5c. Pecentage of intravesicular cargo molecule.
	Gene	Intravesicular HiBiT (fold-change over CD63)				Intravesicular Tluc (fold-change over CD63)						Gene	Intravesicular HiBiT (fold-change over CD63)				Intravesicular Tluc (fold-change over CD63)
	BASP1	0.025723	0.019243	0.016525	0.022976	-5.08152	-4.02174	-0.89674	-3.77717	-3.09783		BASP1		28.0575	24.812	31.0345	-28.2051	-17.6471	-4.16667	-23.4568	-12.3596
	PTGFRN	0.09081	0.047464	0.063087	0.043712	0.190217	0.081522	0.054348	0.108696	0.13587		PTGFRN	74.359	34.6405	47.9167	33.7748	65.5172	56.3319	32.8859	54.5455	57.6271
	CALM1	0.093538	0.109683	0.119177	0.11484	0.625	0.407609	0.353261	0.76087	0.842391		CALM1	62.963	52.6066	55.7522	57.9832	31.0345	19.3548	19.3548	36.7089	37.8882
	gag	0.142257	0.199582	0.23139	0.166278	2.79891	2.63587	2.66304	2.79891			gag	80.3922	82.3944	79.4661	82.0144	75.9615	76.6355	78.8136	85.7955	45.6522
	YWHAG	0.153169	0.476697	0.409553	0.434149	-0.48913	-1.16848	-0.67935	-0.57065	-1.16848		YWHAG	16.6667	41.8605	37.5	38.6503	-13.6364	-35.1351	-17.6471	-13.6364	-31.5789
	SDCBP	0.684001	0.765771	0.684896	0.783065	0.163043	-0.78804	-1.44022	-0.32609	-0.48913		SDCBP	80.3922	85.444	87.1134	89.3276	1.96078	-12.3596	-28.2051	-5.26316	-5.26316
	CD63	0.884721	1.03374	1.04589	1.03566	1.05978	0.815217	0.896739	0.951087	1.27717		CD63	96.1977	94.7753	94.5829	93.9868	89.1658	87.7301	89.3276	89.373	87.8641
	TSPAN2	1.32708	1.42758	1.36983	1.38911	1.22283	1.30435	1.19565	0.951087	1.25		TSPAN2	96.3636	94.2595	96.5326	95.8403	90.5749	93.9504	93.6749	93.3066	92.4812
	TSPAN3	1.60965	1.60832	1.70468	1.51594	0.516304	0.625	0.461957	0.570652	0.516304		TSPAN3	94.3182	93.3599	93.6589	93.1647	91.9614	93.8537	91.7628	89.7646	92.7431
	Figure 5e. Intravesicular cargo molecule.
	Gene	Concentration of mNG+ EVs (fold-change over CD63)			Mean fluorescence intensity of mNG+ EVs (fold-change over CD63)
	BASP1	0.013216	0.014872	0.011432	0.413647	0.409412	0.405176
	PTGFRN	0.026544	0.029802	0.032036	0.488471	0.477176	0.522353
	CALM1	0.004441	0.004967	0.004257	0.235765	0.278118	0.227294
	gag	0.595734	0.639064	0.550952	1.848	1.73506	1.63765
	YWHAG	0.004547	0.00444	0.004178	0.216	0.196235	0.213176
	SDCBP	0.05356	0.062443	0.054559	0.773647	0.848471	0.801882
	CD63	1.25577	0.928239	0.815994	1.01647	1.00518	0.978353
	TSPAN2	2.77625	2.66974	2.70277	0.968471	0.967059	0.971294
	TSPAN3	3.00463	3.29843	3.2435	0.807529	0.830118	0.823059

## Sheet: Figure 6
Figure 6a. Particle size distribution					Figure 6c. Uncropped immunoblots. Dotted areas correspond to processed blots in Figure 6c.
Diameter (nm)	TSPAN2-mNG-HiBiT	TSPAN3-mNG-HiBiT	CD63-mNG-HiBiT
0	0	0	0
1	0	0	0
2	0	0	0
3	0	0	0
4	0	0	0
5	0	0	0
6	0	0	0
7	0	0	0
8	0	0	0
9	0	0	0
10	0	0	0
11	0	0	0
12	0	0	0
13	0	0	0
14	0	0	0
15	0	0	0
16	0	0	0
17	0	0	0
18	0	0	0
19	0	0	0
20	0	0	0
21	0	0	0
22	0.006278	0	0
23	0.028252	0	0
24	0.094174	0	0.006376
25	0.257408	0	0.025505
26	0.549347	0	0.095645
27	0.93232	0	0.26143
28	1.2996	0.003365	0.567493
29	1.54759	0.010095	0.988331
30	1.6449	0.030286	1.37729
31	1.6449	0.080762	1.54307
32	1.61979	0.178349	1.39004
33	1.62607	0.343238	1.02021
34	1.70454	0.575428	0.650386
35	1.86778	0.871555	0.446343
36	2.13147	1.21143	0.433591
37	2.52072	1.59168	0.57387
38	3.05751	2.02241	0.771536
39	3.71359	2.51035	0.937321
40	4.3728	3.0454	1.00108
41	4.90332	3.57708	0.937321
42	5.21095	4.05155	0.76516
43	5.29571	4.42171	0.548364
44	5.24862	4.66736	0.344322
45	5.17014	4.79187	0.197666
46	5.15758	4.82216	0.114774
47	5.27373	4.77505	0.095645
48	5.5437	4.66736	0.127527
49	5.98003	4.52603	0.204043
50	6.58275	4.39143	0.331569
51	7.35183	4.33758	0.516483
52	8.30299	4.43854	0.758783
53	9.43307	4.75822	1.07122
54	10.739	5.33028	1.4283
55	12.1861	6.13117	1.83001
56	13.7148	7.09695	2.25084
57	15.2561	8.13003	2.68444
58	16.7158	9.12609	3.11165
59	18.0249	9.99764	3.52611
60	19.1267	10.6875	3.94057
61	19.9962	11.1855	4.34228
62	20.6492	11.5052	4.73124
63	21.142	11.7071	5.11382
64	21.5532	11.8484	5.47089
65	21.9739	12.01	5.80884
66	22.4918	12.2556	6.12128
67	23.1542	12.6359	6.41459
68	23.9766	13.1844	6.68877
69	24.9309	13.918	6.96295
70	25.9574	14.8333	7.25626
71	26.9965	15.9067	7.58783
72	27.9853	17.108	7.97679
73	28.8925	18.407	8.41676
74	29.7213	19.7698	8.92049
75	30.506	21.1798	9.4561
76	31.3034	22.6268	10.0108
77	32.1792	24.1175	10.5592
78	33.2025	25.6722	11.0757
79	34.4174	27.311	11.5539
80	35.8645	29.0574	11.9875
81	37.544	30.9217	12.3701
82	39.4337	32.9138	12.7208
83	41.4961	35.0237	13.046
84	43.6809	37.2278	13.3775
85	45.9317	39.4959	13.741
86	48.1793	41.7909	14.1491
87	50.3673	44.069	14.6337
88	52.4517	46.3068	15.2139
89	54.3791	48.4672	15.9026
90	56.1276	50.5367	16.7124
91	57.6752	52.5053	17.6433
92	59.0187	54.3662	18.6954
93	60.1708	56.1295	19.875
94	61.147	57.8019	21.1694
95	61.9789	59.397	22.5786
96	62.7072	60.9281	24.1025
97	63.3695	62.4054	25.7285
98	64.0193	63.8389	27.4501
99	64.6974	65.2421	29.2801
100	65.4508	66.6184	31.193
101	66.314	67.9645	33.1952
102	67.3248	69.2869	35.2675
103	68.4895	70.5724	37.4036
104	69.8299	71.8208	39.5906
105	71.3335	73.0087	41.816
106	72.991	74.1326	44.0732
107	74.7771	75.1758	46.3496
108	76.6669	76.1281	48.6259
109	78.6163	76.9829	50.9023
110	80.5908	77.7366	53.1595
111	82.5527	78.3962	55.3721
112	84.4645	78.975	57.5336
113	86.2914	79.4865	59.6251
114	88.0148	79.9576	61.6017
115	89.6095	80.4153	63.4509
116	91.0661	80.8897	65.1342
117	92.3782	81.4046	66.6327
118	93.5554	81.9867	67.927
119	94.5944	82.6564	68.9983
120	95.511	83.427	69.8463
121	96.3209	84.3019	70.4776
122	97.021	85.2811	70.8984
123	97.6331	86.358	71.1407
124	98.1699	87.5189	71.2428
125	98.6282	88.7404	71.2364
126	99.0237	90.0024	71.1599
127	99.3533	91.2777	71.0706
128	99.6202	92.543	71.0132
129	99.8179	93.7679	71.0196
130	99.9435	94.9288	71.128
131	100	96.0124	71.3766
132	99.9749	96.9883	71.7847
133	99.8682	97.8497	72.3714
134	99.6798	98.5766	73.1429
135	99.413	99.1621	74.1057
136	99.074	99.5928	75.2598
137	98.669	99.8755	76.5861
138	98.2201	100	78.0718
139	97.7398	99.9664	79.6978
140	97.2438	99.788	81.4449
141	96.7636	99.465	83.2813
142	96.3115	99.0073	85.1686
143	95.916	98.4319	87.0815
144	95.5895	97.7488	88.9753
145	95.3541	96.9748	90.8181
146	95.216	96.1335	92.578
147	95.1814	95.2418	94.2103
148	95.2536	94.3164	95.6896
149	95.42	93.3742	96.9904
150	95.668	92.4353	98.0743
151	95.9819	91.5166	98.9288
152	96.3398	90.6316	99.5409
153	96.7102	89.7904	99.898
154	97.0681	89.0063	100
155	97.3788	88.2862	99.8533
156	97.6111	87.6333	99.4644
157	97.7398	87.0512	98.8586
158	97.7335	86.5431	98.0552
159	97.5672	86.1022	97.0733
160	97.2219	85.7321	95.9446
161	96.6882	85.4292	94.7077
162	95.9474	85.1836	93.3877
163	95.0025	84.9918	92.0168
164	93.8536	84.8504	90.6268
165	92.5069	84.7495	89.2368
166	90.9781	84.6822	87.8786
167	89.2799	84.6452	86.5587
168	87.4341	84.6283	85.2962
169	85.4659	84.6216	84.1102
170	83.394	84.6216	82.9943
171	81.2531	84.6216	81.9486
172	79.062	84.6115	80.9794
173	76.8521	84.5812	80.074
174	74.639	84.5307	79.2259
175	72.4542	84.4533	78.4225
176	70.3164	84.3423	77.6573
177	68.2383	84.1875	76.9177
178	66.2387	83.989	76.1908
179	64.327	83.7399	75.4639
180	62.5126	83.4438	74.7306
181	60.8017	83.0871	73.9846
182	59.1945	82.6732	73.213
183	57.7003	82.2021	72.4096
184	56.3065	81.6671	71.5743
185	55.0226	81.0782	70.7008
186	53.836	80.4253	69.7889
187	52.7436	79.7187	68.8261
188	51.7391	78.9582	67.825
189	50.8193	78.1438	66.7793
190	49.9749	77.2824	65.689
191	49.1995	76.3772	64.554
192	48.4869	75.4316	63.3807
193	47.8277	74.4523	62.1628
194	47.2187	73.4428	60.9067
195	46.6537	72.4097	59.6187
196	46.1232	71.3565	58.2988
197	45.6241	70.2864	56.9534
198	45.1532	69.2095	55.5889
199	44.7012	68.1294	54.2052
200	44.268	67.0458	52.8088
201	43.8473	65.969	51.4124
202	43.4361	64.8989	50.0223
203	43.0311	63.8389	48.6386
204	42.6293	62.7957	47.2805
205	42.2307	61.766	45.9415
206	41.8351	60.7531	44.6471
207	41.4365	59.7604	43.3846
208	41.0378	58.7913	42.1794
209	40.6423	57.8423	41.0253
210	40.2436	56.9169	39.9222
211	39.8481	56.0084	38.8892
212	39.4525	55.1233	37.92
213	39.0539	54.2585	37.021
214	38.6583	53.4139	36.1857
215	38.2659	52.5894	35.4141
216	37.8767	51.7818	34.7127
217	37.4874	50.991	34.0687
218	37.1076	50.2171	33.4757
219	36.7278	49.4565	32.9401
220	36.3542	48.7129	32.4428
221	35.9838	47.9793	31.9901
222	35.6165	47.2558	31.5628
223	35.2555	46.5457	31.1675
224	34.8945	45.8458	30.7913
225	34.5335	45.1526	30.4278
226	34.1757	44.4661	30.0644
227	33.8147	43.7897	29.7137
228	33.4537	43.1201	29.3502
229	33.0864	42.4572	28.9868
230	32.7128	41.7976	28.6106
231	32.3361	41.1448	28.2153
232	31.9469	40.4987	27.8136
233	31.5514	39.856	27.3927
234	31.1401	39.22	26.9591
235	30.7195	38.5873	26.5128
236	30.2863	37.9581	26.0537
237	29.8374	37.3355	25.5818
238	29.3759	36.7164	25.11
239	28.8988	36.1039	24.6254
240	28.4091	35.4982	24.1408
241	27.9068	34.8925	23.6626
242	27.3889	34.2935	23.1907
243	26.8615	33.7013	22.7189
244	26.3247	33.1124	22.2661
245	25.7785	32.5268	21.8262
246	25.2229	31.948	21.4053
247	24.6672	31.376	21.01
248	24.1054	30.8073	20.6338
249	23.5403	30.2453	20.2767
250	22.9815	29.6901	20.0894
251	22.4228	29.1382	19.9021
252	21.8703	28.5964	19.7149
253	21.3241	28.058	19.5276
254	20.7873	27.5263	19.3403
255	20.2631	27.0047	19.153
256	19.7514	26.4899	18.9657
257	19.2523	25.9851	18.7784
258	18.7688	25.4871	18.5911
259	18.3042	25.0025	18.4038
260	17.8554	24.5247	18.2166
261	17.4221	24.0603	18.0293
262	17.0078	23.6127	17.842
263	16.6123	23.1753	17.6547
264	16.2324	22.7513	17.4674
265	15.8714	22.3407	17.2801
266	15.5293	21.947	17.0928
267	15.1997	21.5702	16.9055
268	14.8889	21.2101	16.7182
269	14.5907	20.8668	16.531
270	14.305	20.5371	16.3437
271	14.035	20.2275	16.1564
272	13.7745	19.9347	15.9691
273	13.5265	19.6588	15.7818
274	13.2879	19.3997	15.5945
275	13.0588	19.1574	15.4072
276	12.839	18.9319	15.2199
277	12.6224	18.7199	15.0326
278	12.4121	18.5214	14.8453
279	12.2049	18.3397	14.6581
280	12.004	18.1647	14.4708
281	11.8063	18.0065	14.2835
282	11.6116	17.8551	14.0962
283	11.417	17.7138	13.9089
284	11.2255	17.5792	13.7216
285	11.034	17.4513	13.5343
286	10.8425	17.3268	13.347
287	10.6542	17.209	13.1598
288	10.4627	17.0912	12.9725
289	10.2712	16.9734	12.7852
290	10.0797	16.859	12.5979
291	9.88825	16.7413	12.4106
292	9.69676	16.6235	12.2233
293	9.50527	16.5023	12.036
294	9.31065	16.3778	11.8487
295	9.11602	16.25	11.6614
296	8.9214	16.1153	11.4741
297	8.72677	15.9774	11.2869
298	8.53214	15.8327	11.0996
299	8.33752	15.6846	10.9123
300	8.14289	15.5265	10.6995
301	7.95141	15.3649	10.6612
302	7.75678	15.1967	10.6357
303	7.56529	15.0251	10.6038
304	7.37381	14.8467	10.5401
305	7.18546	14.665	10.5401
306	6.99711	14.4766	10.5082
307	6.8119	14.2848	10.4381
308	6.62983	14.0896	10.4189
309	6.4509	13.8944	10.4125
310	6.27197	13.6959	10.3297
311	6.09932	13.494	10.3233
312	5.92981	13.2921	10.2787
313	5.76344	13.0935	10.234
314	5.6002	12.895	10.2149
315	5.44325	12.6964	10.1447
316	5.28943	12.4979	10.1384
317	5.14189	12.3027	10.1001
318	5.00063	12.1143	10.0555
319	4.86251	11.9258	9.99809
320	4.72752	11.7408	9.97258
321	4.60196	11.5624	9.97258
322	4.47953	11.3874	9.88969
323	4.36339	11.2192	9.85781
324	4.25352	11.0543	9.84506
325	4.14679	10.8927	9.81317
326	4.04633	10.738	9.74303
327	3.9553	10.5899	9.71115
328	3.8674	10.4486	9.71115
329	3.78265	10.3072	9.67289
330	3.70731	10.176	9.61551
331	3.63511	10.0448	9.57725
332	3.56605	9.92361	9.57087
333	3.50326	9.80247	9.55812
334	3.44676	9.68806	9.50711
335	3.39339	9.57365	9.49436
336	3.34631	9.46596	9.48798
337	3.29922	9.36164	9.48798
338	3.25841	9.25733	9.4816
339	3.22388	9.15974	9.4816
340	3.18935	9.06215	9.47523
341	3.15796	8.96457	9.46885
342	3.12971	8.87034	9.46247
343	3.1046	8.77949	9.46247
344	3.08262	8.68863	9.44972
345	3.06065	8.59777	9.44335
346	3.04181	8.50691	9.43697
347	3.02612	8.41942	9.42422
348	3.01042	8.32857	9.42422
349	2.99787	8.24107	9.42422
350	2.98531	8.15358	9.42422
351	2.97275	8.06273	9.41146
352	2.96333	7.97523	9.39234
353	2.95392	7.88774	9.39234
354	2.9445	7.79688	9.39234
355	2.93508	7.70939	9.37321
356	2.92566	7.61853	9.36683
357	2.91939	7.53104	9.36045
358	2.91311	7.44019	9.35408
359	2.90683	7.34933	9.3477
360	2.90055	7.26184	9.34132
361	2.89427	7.17098	9.32857
362	2.888	7.08012	9.32857
363	2.88172	6.99263	9.3222
364	2.87858	6.90177	9.31582
365	2.8723	6.81428	9.31582
366	2.86916	6.72679	9.30944
367	2.86602	6.6393	9.30944
368	2.86288	6.5518	9.30307
369	2.85974	6.46431	9.30307
370	2.85661	6.37682	9.28394
371	2.85661	6.28933	9.24568
372	2.85661	6.2052	9.18192
373	2.85661	6.12108	9.16279
374	2.85661	6.03695	9.14366
375	2.85661	5.95282	9.1054
376	2.85974	5.86869	9.02251
377	2.86288	5.78793	9.02251
378	2.86602	5.70381	9.00338
379	2.8723	5.62304	8.93324
380	2.87858	5.54228	8.88861
381	2.88486	5.46152	8.86948
382	2.89427	5.38076	8.83122
383	2.90055	5.30336	8.7547
384	2.90997	5.2226	8.73557
385	2.91939	5.1452	8.72282
386	2.93194	5.06444	8.62718
387	2.94136	4.98704	8.60805
388	2.95392	4.90965	8.60167
389	2.96333	4.82889	8.50603
390	2.97589	4.75149	8.4869
391	2.98845	4.67073	8.47414
392	3.00101	4.59333	8.38487
393	3.01356	4.51593	8.34024
394	3.02612	4.43517	8.27648
395	3.03553	4.35778	8.19359
396	3.04809	4.27701	8.17446
397	3.05751	4.19625	8.07881
398	3.07007	4.11549	8.03418
399	3.07948	4.03473	7.99592
400	3.08576	3.95397	7.99592
401	3.09204	3.8732	7.9194
402	3.09832	3.79244	7.9194
403	3.1046	3.71168	7.87477
404	3.10773	3.62755	7.85564
405	3.10773	3.54679	7.84926
406	3.10773	3.46266	7.79825
407	3.10773	3.3819	7.79825
408	3.1046	3.29778	7.75362
409	3.09832	3.21701	7.75362
410	3.09204	3.13289	7.72174
411	3.08262	3.05213	7.72174
412	3.07007	2.968	7.70261
413	3.05751	2.88724	7.69623
414	3.04181	2.80311	7.69623
415	3.02612	2.72235	7.68985
416	3.00414	2.64159	7.68348
417	2.98217	2.56082	7.51769
418	2.9602	2.48006	7.3785
419	2.93508	2.3993	7.33278
420	2.90683	2.3219	7.2701
421	2.87544	2.24114	7.16808
422	2.84405	2.16375	7.13511
423	2.80952	2.08971	7.07881
424	2.77499	2.01232	6.93745
425	2.73732	1.93828	6.85022
426	2.69965	1.86425	6.79079
427	2.65884	1.79359	6.72703
428	2.61489	1.72292	6.59517
429	2.57408	1.65562	6.56125
430	2.527	1.58832	6.51023
431	2.48305	1.52102	6.34011
432	2.43596	1.45708	6.33807
433	2.38888	1.39314	6.29344
434	2.33865	1.32921	6.12128
435	2.29156	1.26863	6.09144
436	2.24134	1.21143	6.06389
437	2.19111	1.15422	5.90448
438	2.13774	1.10038	5.87356
439	2.08752	1.04654	5.84276
440	2.03729	0.996063	5.83434
441	1.98707	0.945587	5.69406
442	1.9337	0.898476	5.64401
443	1.88348	0.851365	5.609
444	1.83325	0.807619	5.60046
445	1.78302	0.763873	5.59842
446	1.7328	0.723492	5.49002
447	1.68257	0.686476	5.36249
448	1.63549	0.64946	5.35395
449	1.58526	0.612444	5.35178
450	1.53817	0.578793	5.28598
451	1.49108	0.545143	5.11586
452	1.44714	0.514857	5.11382
453	1.40005	0.487936	5.0989
454	1.3561	0.461016	5.09469
455	1.31215	0.434095	4.89702
456	1.27135	0.410539	4.87152
457	1.2274	0.386984	4.71211
458	1.18659	0.366793	4.62284
459	1.14892	0.346603	4.52719
460	1.10811	0.329778	4.37416
461	1.07358	0.312952	4.34866
462	1.03591	0.296127	4.1765
463	1.00138	0.282666	4.11911
464	0.966851	0.269206	4.01071
465	0.93232	0.255746	3.86406
466	0.900929	0.245651	3.84493
467	0.866399	0.235555	3.68552
468	0.838147	0.228825	3.53249
469	0.806755	0.222095	3.38583
470	0.778503	0.215365	3.23918
471	0.750251	0.208635	3.0989
472	0.725138	0.20527	2.95862
473	0.696886	0.201905	2.83109
474	0.671773	0.19854	2.70356
475	0.649799	0.195174	2.57604
476	0.624686	0.195174	2.46126
477	0.602712	0.195174	2.34649
478	0.580738	0.195174	2.23172
479	0.558764	0.195174	2.12969
480	0.53993	0.195174	2.0213
481	0.517956	0.19854	1.92565
482	0.499121	0.201905	1.83001
483	0.480286	0.20527	1.74074
484	0.461452	0.208635	1.65147
485	0.445756	0.212	1.5622
486	0.426921	0.21873	1.48568
487	0.411226	0.22546	1.40279
488	0.39553	0.228825	1.33265
489	0.379834	0.235555	1.26251
490	0.367278	0.242286	1.19237
491	0.351582	0.249016	1.12861
492	0.335886	0.259111	1.06485
493	0.32333	0.265841	1.00108
494	0.310773	0.272571	0.943697
495	0.298217	0.282666	0.892686
496	0.28566	0.292762	0.841676
497	0.273104	0.302857	0.790665
498	0.260547	0.309587	0.746031
499	0.25113	0.319682	0.701396
500	0.238574	0.329778	0.656762
501	0.229156	0.339873	0.618504
502	0.219739	0.353333	0.580246
503	0.210321	0.363428	0.541988
504	0.200904	0.373524	0.510106
505	0.191487	0.383619	0.478225
506	0.182069	0.397079	0.446343
507	0.172652	0.407174	0.420838
508	0.166374	0.420635	0.395333
509	0.156956	0.43073	0.369827
510	0.147539	0.44419	0.344322
511	0.141261	0.454285	0.325193
512	0.134982	0.467746	0.306064
513	0.128704	0.477841	0.286935
514	0.122426	0.491301	0.267806
515	0.113009	0.504762	0.255053
516	0.10673	0.514857	0.235924
517	0.103591	0.528317	0.223172
518	0.097313	0.541777	0.210419
519	0.091035	0.551873	0.197666
520	0.084756	0.565333	0.19129
521	0.081617	0.578793	0.178537
522	0.075339	0.588889	0.172161
523	0.0722	0.602349	0.165785
524	0.065922	0.612444	0.159408
525	0.062783	0.625904	0.153032
526	0.059643	0.636	0.153032
527	0.056504	0.64946	0.146656
528	0.053365	0.659555	0.140279
529	0.050226	0.673015	0.140279
530	0.047087	0.683111	0.140279
531	0.043948	0.693206	0.140279
532	0.040809	0.706666	0.140279
533	0.03767	0.716761	0.140279
534	0.03453	0.726857	0.140279
535	0.031391	0.736952	0.140279
536	0.031391	0.747047	0.146656
537	0.028252	0.757142	0.146656
538	0.025113	0.767238	0.153032
539	0.025113	0.777333	0.153032
540	0.021974	0.787428	0.159408
541	0.018835	0.797523	0.165785
542	0.018835	0.804253	0.172161
543	0.018835	0.814349	0.178537
544	0.015696	0.821079	0.184914
545	0.015696	0.831174	0.19129
546	0.012557	0.837904	0.197666
547	0.012557	0.844634	0.210419
548	0.012557	0.851365	0.216795
549	0.009417	0.858095	0.223172
550	0.009417	0.864825	0.235924
551	0.009417	0.871555	0.248677
552	0.009417	0.878285	0.255053
553	0.006278	0.88165	0.267806
554	0.006278	0.88838	0.280559
555	0.006278	0.891745	0.293311
556	0.006278	0.895111	0.306064
557	0.006278	0.901841	0.318817
558	0.003139	0.905206	0.331569
559	0.003139	0.908571	0.344322
560	0.003139	0.911936	0.363451
561	0.003139	0.911936	0.376204
562	0.003139	0.915301	0.388956
563	0.003139	0.918666	0.408085
564	0.003139	0.918666	0.427214
565	0.003139	0.918666	0.439967
566	0.003139	0.922031	0.459096
567	0.003139	0.922031	0.478225
568	0.003139	0.922031	0.497354
569	0	0.922031	0.516483
570	0	0.918666	0.535612
571	0	0.918666	0.554741
572	0	0.918666	0.57387
573	0	0.915301	0.592999
574	0	0.911936	0.618504
575	0	0.911936	0.637633
576	0	0.908571	0.663138
577	0	0.905206	0.682267
578	0	0.901841	0.707773
579	0	0.895111	0.726902
580	0	0.891745	0.752407
581	0	0.88838	0.777912
582	0	0.88165	0.803418
583	0	0.87492	0.822547
584	0	0.871555	0.848052
585	0	0.864825	0.873557
586	0	0.858095	0.899063
587	0	0.851365	0.924568
588	0	0.841269	0.950073
589	0	0.834539	0.975579
590	0	0.827809	1.00108
591	0	0.817714	1.03297
592	0	0.810984	1.05847
593	0	0.800888	1.08398
594	0	0.790793	1.10948
595	0	0.784063	1.13499
596	0	0.773968	1.16049
597	0	0.763873	1.186
598	0	0.753777	1.2115
599	0	0.743682	1.24338
600	0	0.733587	1.26889
601	0	0.720127	1.29439
602	0	0.710031	1.3199
603	0	0.699936	1.34541
604	0	0.686476	1.37091
605	0	0.676381	1.39642
606	0	0.666285	1.41555
607	0	0.652825	1.44105
608	0	0.639365	1.46656
609	0	0.629269	1.49206
610	0	0.615809	1.51119
611	0	0.605714	1.5367
612	0	0.592254	1.55583
613	0	0.578793	1.57495
614	0	0.568698	1.60046
615	0	0.555238	1.61959
616	0	0.541777	1.63872
617	0	0.528317	1.65785
618	0	0.518222	1.67698
619	0	0.504762	1.68973
620	0	0.491301	1.70886
621	0	0.481206	1.72161
622	0	0.467746	1.74074
623	0	0.454285	1.75349
624	0	0.44419	1.76624
625	0	0.43073	1.779
626	0	0.41727	1.79175
627	0	0.407174	1.79812
628	0	0.393714	1.81088
629	0	0.383619	1.81725
630	0	0.370158	1.82363
631	0	0.360063	1.83001
632	0	0.346603	1.83638
633	0	0.336508	1.84276
634	0	0.326412	1.84276
635	0	0.316317	1.84914
636	0	0.302857	1.84914
637	0	0.292762	1.84914
638	0	0.282666	1.84914
639	0	0.272571	1.84914
640	0	0.262476	1.84276
641	0	0.252381	1.84276
642	0	0.245651	1.83638
643	0	0.235555	1.83001
644	0	0.22546	1.82363
645	0	0.21873	1.81725
646	0	0.208635	1.81088
647	0	0.201905	1.79812
648	0	0.191809	1.79175
649	0	0.185079	1.779
650	0	0.174984	1.76624
651	0	0.168254	1.75349
652	0	0.161524	1.74074
653	0	0.154794	1.72161
654	0	0.148063	1.70886
655	0	0.141333	1.68973
656	0	0.134603	1.67698
657	0	0.127873	1.65785
658	0	0.121143	1.63872
659	0	0.117778	1.61959
660	0	0.111048	1.60046
661	0	0.104317	1.57495
662	0	0.100952	1.55583
663	0	0.094222	1.5367
664	0	0.090857	1.51119
665	0	0.084127	1.49206
666	0	0.080762	1.46656
667	0	0.077397	1.44105
668	0	0.074032	1.41555
669	0	0.070667	1.39642
670	0	0.063936	1.37091
671	0	0.060571	1.34541
672	0	0.057206	1.3199
673	0	0.053841	1.29439
674	0	0.050476	1.26889
675	0	0.050476	1.24338
676	0	0.047111	1.2115
677	0	0.043746	1.186
678	0	0.040381	1.16049
679	0	0.037016	1.13499
680	0	0.037016	1.10948
681	0	0.033651	1.08398
682	0	0.030286	1.05847
683	0	0.030286	1.03297
684	0	0.026921	1.00108
685	0	0.026921	0.975579
686	0	0.023556	0.950073
687	0	0.023556	0.924568
688	0	0.02019	0.899063
689	0	0.02019	0.873557
690	0	0.02019	0.848052
691	0	0.016825	0.822547
692	0	0.016825	0.803418
693	0	0.01346	0.777912
694	0	0.01346	0.752407
695	0	0.01346	0.726902
696	0	0.01346	0.707773
697	0	0.010095	0.682267
698	0	0.010095	0.663138
699	0	0.010095	0.637633
700	0	0.010095	0.618504
701	0	0.00673	0.592999
702	0	0.00673	0.57387
703	0	0.00673	0.554741
704	0	0.00673	0.535612
705	0	0.00673	0.516483
706	0	0.00673	0.497354
707	0	0.00673	0.478225
708	0	0.003365	0.459096
709	0	0.003365	0.439967
710	0	0.003365	0.420838
711	0	0.003365	0.408085
712	0	0.003365	0.388956
713	0	0.003365	0.376204
714	0	0.003365	0.357075
715	0	0.003365	0.344322
716	0	0.003365	0.331569
717	0	0.003365	0.31244
718	0	0.003365	0.299688
719	0	0.003365	0.286935
720	0	0.003365	0.274182
721	0	0	0.26143
722	0	0	0.248677
723	0	0	0.235924
724	0	0	0.229548
725	0	0	0.216795
726	0	0	0.204043
727	0	0	0.197666
728	0	0	0.184914
729	0	0	0.178537
730	0	0	0.165785
731	0	0	0.159408
732	0	0	0.153032
733	0	0	0.146656
734	0	0	0.133903
735	0	0	0.127527
736	0	0	0.12115
737	0	0	0.114774
738	0	0	0.108398
739	0	0	0.102021
740	0	0	0.095645
741	0	0	0.095645
742	0	0	0.089269
743	0	0	0.082892
744	0	0	0.076516
745	0	0	0.07014
746	0	0	0.07014
747	0	0	0.063763
748	0	0	0.063763
749	0	0	0.057387
750	0	0	0.051011
751	0	0	0.051011
752	0	0	0.044634
753	0	0	0.044634
754	0	0	0.044634
755	0	0	0.038258
756	0	0	0.038258
757	0	0	0.031882
758	0	0	0.031882
759	0	0	0.031882
760	0	0	0.025505
761	0	0	0.025505
762	0	0	0.025505
763	0	0	0.025505
764	0	0	0.019129
765	0	0	0.019129
766	0	0	0.019129
767	0	0	0.019129
768	0	0	0.019129
769	0	0	0.012753
770	0	0	0.012753
771	0	0	0.012753
772	0	0	0.012753
773	0	0	0.012753
774	0	0	0.012753
775	0	0	0.006376
776	0	0	0.006376
777	0	0	0.006376
778	0	0	0.006376
779	0	0	0.006376
780	0	0	0.006376
781	0	0	0.006376
782	0	0	0.006376
783	0	0	0.006376
784	0	0	0.006376
785	0	0	0.006376
786	0	0	0.006376
787	0	0	0.006376
788	0	0	0.006376
789	0	0	0
790	0	0	0
791	0	0	0
792	0	0	0
793	0	0	0
794	0	0	0
795	0	0	0
796	0	0	0
797	0	0	0
798	0	0	0
799	0	0	0
800	0	0	0
801	0	0	0
802	0	0	0
803	0	0	0
804	0	0	0
805	0	0	0
806	0	0	0
807	0	0	0
808	0	0	0
809	0	0	0
810	0	0	0
811	0	0	0
812	0	0	0
813	0	0	0
814	0	0	0
815	0	0	0
816	0	0	0
817	0	0	0
818	0	0	0
819	0	0	0
820	0	0	0
821	0	0	0
822	0	0	0
823	0	0	0
824	0	0	0
825	0	0	0
826	0	0	0
827	0	0	0
828	0	0	0
829	0	0	0
830	0	0	0
831	0	0	0
832	0	0	0
833	0	0	0
834	0	0	0
835	0	0	0
836	0	0	0
837	0	0	0
838	0	0	0
839	0	0	0
840	0	0	0
841	0	0	0
842	0	0	0
843	0	0	0
844	0	0	0
845	0	0	0
846	0	0	0
847	0	0	0
848	0	0	0
849	0	0	0
850	0	0	0
851	0	0	0
852	0	0	0
853	0	0	0
854	0	0	0
855	0	0	0
856	0	0	0
857	0	0	0
858	0	0	0
859	0	0	0
860	0	0	0
861	0	0	0
862	0	0	0
863	0	0	0
864	0	0	0
865	0	0	0
866	0	0	0
867	0	0	0
868	0	0	0
869	0	0	0
870	0	0	0
871	0	0	0
872	0	0	0
873	0	0	0
874	0	0	0
875	0	0	0
876	0	0	0
877	0	0	0
878	0	0	0
879	0	0	0
880	0	0	0
881	0	0	0
882	0	0	0
883	0	0	0
884	0	0	0
885	0	0	0
886	0	0	0
887	0	0	0
888	0	0	0
889	0	0	0
890	0	0	0
891	0	0	0
892	0	0	0
893	0	0	0
894	0	0	0
895	0	0	0
896	0	0	0
897	0	0	0
898	0	0	0
899	0	0	0
900	0	0	0
901	0	0	0
902	0	0	0
903	0	0	0
904	0	0	0
905	0	0	0
906	0	0	0
907	0	0	0
908	0	0	0
909	0	0	0
910	0	0	0
911	0	0	0
912	0	0	0
913	0	0	0
914	0	0	0
915	0	0	0
916	0	0	0
917	0	0	0
918	0	0	0
919	0	0	0
920	0	0	0
921	0	0	0
922	0	0	0
923	0	0	0
924	0	0	0
925	0	0	0
926	0	0	0
927	0	0	0
928	0	0	0
929	0	0	0
930	0	0	0
931	0	0	0
932	0	0	0
933	0	0	0
934	0	0	0
935	0	0	0
936	0	0	0
937	0	0	0
938	0	0	0
939	0	0	0
940	0	0	0
941	0	0	0
942	0	0	0
943	0	0	0
944	0	0	0
945	0	0	0
946	0	0	0
947	0	0	0
948	0	0	0
949	0	0	0
950	0	0	0
951	0	0	0
952	0	0	0
953	0	0	0
954	0	0	0
955	0	0	0
956	0	0	0
957	0	0	0
958	0	0	0
959	0	0	0
960	0	0	0
961	0	0	0
962	0	0	0
963	0	0	0
964	0	0	0
965	0	0	0
966	0	0	0
967	0	0	0
968	0	0	0
969	0	0	0
970	0	0	0
971	0	0	0
972	0	0	0
973	0	0	0
974	0	0	0
975	0	0	0
976	0	0	0
977	0	0	0
978	0	0	0
979	0	0	0
980	0	0	0
981	0	0	0
982	0	0	0
983	0	0	0
984	0	0	0
985	0	0	0
986	0	0	0
987	0	0	0
988	0	0	0
989	0	0	0
990	0	0	0
991	0	0	0
992	0	0	0
993	0	0	0
994	0	0	0
995	0	0	0
996	0	0	0
997	0	0	0
998	0	0	0
999	0	0	0

## Sheet: Figure 7
Figure 7b. Mean fluorescence intensity of Huh-7 cells after EV treatment											Figure 7d. Tluc activity per mg of wet tissue
HiBiT activity/µL	TSPAN2-mNG-HiBiT			TSPAN3-mNG-HiBiT			CD63-mNG-HiBiT					TSPAN2-Tluc			TSPAN3-Tluc			CD63-Tluc
1400000	11.9	10.9	10.2				7.2	6.62	6.37		Brain	489.344	88.6517	363.622	471.714	295.668	245.357	167.2	217.733	252.405
2800000	17.2	16.4	15.4				13.2	12.5	11.6		Lung	6926.32	17686.7	5727.53	7049.34	7108.85	9795.77	16207	5427.98	29717.7
5600000	28.2	31	28.4				24.8	32.2	22.6		Kidney	3150.75	2339.85	2641	5228.4	5128.39	1652	2345.69	3462.97	3865.95
8400000	43.1	44.3	46.5				38.6	35.9	33.8		Spleen	1015236	1101216	872146	836120	872920	1394956	656511	725298	153578
1000000				9.42	8.17	8.96					Liver	27344.9	12330.1	21188.4	85515.5	52854.3	77755.4	20847.3	33689.1	21957.3
2000000				13.7	13	13
4000000				26.1	25.4	26.1
6000000				29.6	28.7	29.5
Figure 7f. Percentage of EVs in plasma
Time (min)	TSPAN2-ABD-Nluc							TSPAN2-Nluc
60	0.241	0.169	0.37	0.136	0.164	0.157	0.137	0.0527	0.0127	0.03	0.0126	0.0212	0.0029	0.0328
270	0.0077	0.0124	0.0232	0.0216	0.0188	0.0299	0.0138	0.00126	0.00163	0.00103	0.00175	0.00176	0.00124	0.00201
Time (min)	TSPAN3-ABD-Nluc			TSPAN3-Nluc
60	0.31	0.14	0.16	0.09	0.1	0.07
270	0.05	0.05	0.04	0.04	0.03	0.03
Figure 7h. Fold-change of mean fluorescence intensity of HUVEC cells
	Vehicle			TNF-α
TSPAN2-mNG-HiBiT	0.9275	1.0337	1.0387	1.0072	1.0503	1.0669
FUT7 + TSPAN2-P19-mNG-HiBiT	0.8536	1.0608	1.0856	2.0967	1.9972	2.1381
	Vehicle			TNF-α
TSPAN3-mNG-HiBiT	1	0.9986	1.0014	0.9726	0.9753	1.0384
FUT7 + TSPAN3-P19-mNG-HiBiT	1.0948	0.9242	0.981	1.6066	1.673	1.6398

## Sheet: Supplementary Figure 1
Raw data using 1 µg/mL plasmids during transfection																			Raw data using 0.75 µg/mL plasmids during transfection (extracted from the prumary screen in Figure 2)
	Total secreted Tluc (RLU)						Cellular Tluc (RLU)					Secretion efficiency (%)								Total secreted Tluc (RLU)								Cellular Tluc (RLU)							Secretion efficiency (%)
Name	Rep#1	Rep#2	Rep#3	Mean	SD	Rank	Rep#1	Rep#2	Rep#3	Mean	SD	Rep#1	Rep#2	Rep#3	Mean	SD	Rank		Name	Rep#1	Rep#2	Rep#3	Rep#4	Rep#5	Mean	SD	Rank	Rep#1	Rep#2	Rep#3	Rep#4	Rep#5	Mean	SD	Rep#1	Rep#2	Rep#3	Rep#4	Rep#5	Mean	SD	RSD	Rank
1433G_HUMAN	5533594	7044134	7069265	6.549e+06	879455	5	159568320	241398944	205783568	2.0225e+08	4.10296e+07	1.73393	1.45902	1.71765	1.63687	0.15423	18		1433G_HUMAN	6030712	5711157	6296489	6911216	6178240	6.22556e+06	394961	4	364251264	455154080	328610560	373595872	306275840	3.65578e+08	5.09377e+07	1.65565	1.25477	1.91609	1.84992	2.01721	1.73873	0.269255	15.4857	16
GANAB_HUMAN	13498	15944	19385	16275.7	2957.48	85	1460292	5980915	2422076	3287761	2.3814e+06	0.462168	0.133291	0.400173	0.331877	0.174752	65		GANAB_HUMAN	47519	47297	38830	27744	28700	38018	8595.45	84	15506916	13254575	8311950	6187065	8552246	1.03626e+07	3.45674e+06	0.306437	0.356835	0.467159	0.448419	0.335584	0.382887	0.0634933	16.5828	66
GNAI3_HUMAN	294646	335573	445751	358657	78152.6	47	23782654	27870934	23900560	25184716	2.32708e+06	0.619456	0.602012	0.932512	0.717993	0.185983	47		GNAI3_HUMAN	616308	699293	883729	655902	582305	687507	105620	42	76544176	65266868	69690240	65817244	59691264	6.7402e+07	5.57389e+06	0.805166	1.07144	1.26808	0.99655	0.975528	1.02335	0.15021	14.6782	34
HMR1_HUMAN	11606	11551	13645	12267.3	1193.41	88	15973685	50737408	29732296	3.21478e+07	1.75073e+07	0.0363285	0.0113831	0.0229464	0.0235527	0.0124837	91		HMR1_HUMAN	22011	27534	22671	16984	16044	21048.8	4175.78	95	87590472	77150072	52892488	60099408	61747700	67896028	1.2627e+07	0.0251294	0.0356889	0.0428624	0.0282598	0.0259832	0.0315847	0.00675475	21.3861	96
ACTG_HUMAN		547828	870608	709218	228240	34		44904052	74582824	59743438	2.09861e+07		0.609998	0.583652	0.596825	0.0186299	49		ACTG_HUMAN	2083485	2947357	1675500	1798925	1755568	2052167	468258	20	193929136	223135680	214041504	219094688	232149152	216470032	1.27369e+07	1.07435	1.32088	0.782792	0.821072	0.756224	0.951065	0.21686	22.8018	36
ARF1_HUMAN	8229082	11754917	11856581	1.06135e+07	2.06562e+06	2	184004848	160557792	125649528	1.56737e+08	2.93646e+07	2.2361	3.66065	4.71812	3.53829	1.24552	6		ARF1_HUMAN	13123688	24859216	11167039	13419735	12391373	1.49922e+07	4.99436e+06	3	344227040	445648192	292356352	303844640	278227360	3.32861e+08	6.05269e+07	3.81251	5.57822	3.81967	4.41664	4.45369	4.41614	0.643736	14.5769	6
BASP-1_Human	25556150	31333898	29409040	2.87664e+07	2.942e+06	1	24042052	18093320	27716542	2.3284e+07	4.85619e+06	53.1489	86.5897	53.0532	64.2639	19.3347	1		BASP-1_HUMAN	30420764	37434012	38218440	27617104	41195476	3.49772e+07	5.10178e+06	1	118895456	82920632	92202312	61858356	104194712	9.20143e+07	1.93032e+07	25.5861	45.1444	41.4506	44.6457	39.537	39.2728	7.14816	18.2013	1
CD4_HUMAN	85887	87377	85805	86356.3	884.874	70	4779162	5672101	5230472	5227245	446478	0.898557	0.770235	0.820241	0.829678	0.0646795	39		CD4_HUMAN	293956	277152	265371	281917	339552	291590	25672.6	60	61121384	41235512	62943044	57403944	61129080	5.67666e+07	7.97201e+06	0.480938	0.67212	0.421605	0.491111	0.555467	0.524248	0.0852644	16.2641	59
CD9_HUMAN	113513	134385	127949	125282	10688.5	66	5389463	11351634	11013303	9.25147e+06	3.34887e+06	1.0531	0.591919	0.580884	0.741968	0.269506	45		CD9_HUMAN	176144	143155	199086	165227	213263	179375	24736.3	67	31416490	19570610	30146696	27322484	28036946	2.72986e+07	4.13125e+06	0.560674	0.731479	0.660391	0.604729	0.76065	0.663585	0.0749616	11.2965	52
CLIC4_HUMAN	702988	940392	803568	815649	119162	29	14525170	12791240	18163370	1.51599e+07	2.74174e+06	2.4199	3.67592	2.21206	2.76929	0.792012	10		CLIC4_HUMAN	1729365	1962843	2137641	1904100	1202375	1.78726e+06	320216	23	124406656	86614400	127356720	111776736	85875328	107205968	1.78987e+07	1.39009	2.26619	1.67847	1.70349	1.40014	1.68767	0.318196	18.8541	17
DRB_HUMAN	8008	10564	11941	10171	1995.74	91	21682574	30520230	35863156	29355320	7.1617e+06	0.0184664	0.0173066	0.016648	0.0174737	0.000920665	95		DRB_HUMAN	18102	38466	21020	20934	18614	23427.2	7611.84	93	62688136	48622764	55704984	58148404	52968208	5.56265e+07	4.74029e+06	0.0288763	0.0791111	0.0377345	0.036001	0.0351418	0.0433729	0.0181177	41.7719	92
EF2_HUMAN	123758	148102	154004	141955	16032.7	62	6093276	16876418	8642443	10537379	5.63579e+06	1.01553	0.438784	0.890975	0.781763	0.303487	43		EF2_HUMAN	424672	401738	397755	362868	297490	376905	44355.1	53	31325790	31340752	24204850	33099020	21195952	2.82333e+07	4.66149e+06	1.35566	1.28184	1.64329	1.09631	1.40352	1.35612	0.177612	13.097	26
2AAA_HUMAN	3150606	2469254	2941012	2853624	348981	9	112770848	87153896	107299312	1.02408e+08	1.34908e+07	1.39691	1.41661	1.37047	1.39466	0.0231491	24		2AAA_HUMAN	2056712	2347847	2220283	2336293	1880430	2168313	178035	16	230897504	231406512	177917696	196905168	172258336	2.01877e+08	2.52595e+07	0.890747	1.0146	1.24793	1.18651	1.09163	1.08628	0.126155	11.6135	30
GBB4_HUMAN	27303	28736	29341	28460	1046.66	80	7058797	16485565	5465052	9.6698e+06	5.95617e+06	0.193397	0.087155	0.268442	0.182998	0.0910898	78		GBB4_HUMAN	52796	46811	46578	63122	43976	50656.6	6870.48	80	25739806	22083102	26439866	29945982	23450398	2.55318e+07	2.70476e+06	0.205114	0.211977	0.176166	0.210786	0.187528	0.198314	0.0141092	7.11458	84
GNAS2_HUMAN	232287	184568	205831	207562	23906.5	55	43205728	47888412	35694716	42262952	6.15127e+06	0.268815	0.192706	0.288321	0.249948	0.0505227	71		GNAS2_HUMAN	377371	374346	349060	405643	333938	368072	24754.8	54	137768224	125244720	135264048	151348688	127116192	1.35348e+08	9.29221e+06	0.273917	0.298892	0.258058	0.268019	0.262703	0.272318	0.0143038	5.2526	76
HNRPK_HUMAN	747269	635751	767909	716976	71096.2	32	51124332	45473508	45054312	47217384	3.39e+06	0.730835	0.699034	0.852204	0.760691	0.0808315	44		HNRPK_HUMAN	776045	841868	697427	1103538	788731	841522	138917	39	123073568	148340432	130319072	144599520	114204424	1.32107e+08	1.28444e+07	0.630554	0.567524	0.535169	0.763169	0.690631	0.637409	0.0825008	12.9432	55
ACTN1_HUMAN	3031527	1680685	2208085	2.30677e+06	680806	15	32063206	34844188	40237200	3.57149e+07	4.15597e+06	4.72742	2.41171	2.74384	3.29432	1.25216	7		ACTN1_HUMAN	1147709	1451050	1337847	1191897	1044979	1.2347e+06	143416	31	74968744	78531320	73685600	80147328	73566864	7.618e+07	2.6753e+06	1.53092	1.84773	1.81562	1.48713	1.42045	1.62037	0.176374	10.8848	21
ARP3_HUMAN	63136	52908	64781	60275	6432.81	74	8742392	6684111	15273835	10233446	4.48478e+06	0.361091	0.395774	0.212065	0.322977	0.0976052	67		ARP3_HUMAN	132526	137860	90454	96204	88921	109193	21433.8	73	40480064	33785056	30155062	58617792	22098268	3.70272e+07	1.23182e+07	0.327386	0.40805	0.299963	0.164121	0.402389	0.320382	0.0886503	27.6702	71
BIP_HUMAN	1314813	423876	526723	755137	487414	31	16668742	13048828	18705604	16141058	2.86507e+06	3.94395	1.62419	1.40793	2.32536	1.40591	12		BIP_HUMAN	1397271	1186764	1266072	1252912	1052414	1.23109e+06	112433	32	40361700	42157132	40187116	40364732	41962684	4.10067e+07	864554	3.46187	2.8151	3.15044	3.10398	2.50798	3.00787	0.323338	10.7497	8
CD44_HUMAN	312403	170580	303532	262172	79444.6	53	13780712	13658599	18913250	1.54509e+07	2.99914e+06	1.13348	0.624442	0.802432	0.853451	0.258325	38		CD44_HUMAN	372350	326717	269275	309726	322250	320064	33073.4	58	99565208	97937624	98871600	107807456	91845768	9.92055e+07	5.09917e+06	0.373976	0.333597	0.272348	0.287296	0.35086	0.323615	0.0382768	11.8279	70
CDC42_HUMAN	2219218	2347372	2339421	2.302e+06	71804.6	16	75559776	109795568	90351712	91902352	1.71705e+07	1.46852	1.06897	1.29462	1.27737	0.20033	29		CDC42_HUMAN	1875403	1733755	1784886	1894509	1518163	1.76134e+06	135052	24	164589328	158936048	168682080	183117328	162228240	1.67511e+08	8.42499e+06	1.13944	1.09085	1.05814	1.03459	0.935819	1.05177	0.067815	6.44772	31
CLM9_HUMAN	806780	806692	821034	811502	8255.07	30	26844944	40818620	41636376	3.64333e+07	8.31383e+06	1.50267	0.988142	0.985958	1.15892	0.297693	30		CLM9_HUMAN	818493	707004	735055	806416	878741	789142	61416.5	40	105897824	122760216	114755592	98605640	122631688	112930192	9.47341e+06	0.772908	0.575923	0.64054	0.817819	0.716569	0.704752	0.0875093	12.417	49
DRB3_HUMAN	13584	13187	14697	13822.7	782.781	86	27234460	27473266	24496840	26401522	1.65382e+06	0.024939	0.0239997	0.0299977	0.0263121	0.00322619	90		DRB3_HUMAN	30851	30024	27249	30447	27547	29223.6	1516.3	89	39517788	62012768	56284960	69500864	61790872	5.78215e+07	1.00709e+07	0.0780686	0.0484158	0.0484126	0.0438081	0.044581	0.0526572	0.0128474	24.3982	90
EHD1_HUMAN	2656181	2659262	2887309	2.73425e+06	132561	11	56727176	85608680	56778896	66371584	1.66598e+07	2.34119	1.55315	2.54259	2.14564	0.522902	14		EHD1_HUMAN	3148015	3468822	3191065	3793860	3622255	3.4448e+06	247537	10	204463760	224763088	205365328	220085168	207385680	2.12413e+08	8.36087e+06	1.53964	1.54332	1.55385	1.72381	1.74663	1.62145	0.0932885	5.7534	20
5NTD_HUMAN	159120	144986	147423	150510	7555.67	61	7243208	5290158	4534491	5.68929e+06	1.39777e+06	1.09841	1.37034	1.62557	1.36477	0.263627	26		5NTD_HUMAN	107137	155073	121624	143116	150842	135558	18294.6	70	37782072	20457426	16209391	14306484	34260476	2.46032e+07	9.59804e+06	0.283566	0.758028	0.75033	1.00036	0.44028	0.646512	0.25404	39.294	54
GDIB_HUMAN	9170515	8162568	8932123	8.75507e+06	526783	3	47958564	63546584	42777936	5.14277e+07	1.08102e+07	9.56087	6.42251	10.4401	8.80783	2.11201	2		GDIB_HUMAN	18622992	17243010	22819750	24248072	18633694	2.03135e+07	2.7155e+06	2	193585232	176440016	185664768	150606880	174133936	1.76086e+08	1.44989e+07	9.62005	9.77273	12.2908	16.1002	10.7008	11.6969	2.39792	20.5004	3
GNAS3_HUMAN	2291284	2643759	2543208	2.49275e+06	181574	14	44674516	49538228	46511868	46908204	2.45596e+06	2.56442	2.6684	2.73393	2.65559	0.0854813	11		GNAS3_HUMAN	3367561	3130185	3899090	3343492	2535695	3.2552e+06	440075	12	35933332	62140044	48351820	57573168	48318740	5.04634e+07	9.02302e+06	9.37169	5.03731	8.064	5.80738	5.24785	6.70565	1.71279	25.5426	4
HNRPU_HUMAN	609651	631614	678529	639931	35184.2	36	38547756	51940732	31473670	4.06541e+07	1.03948e+07	0.790774	0.608014	1.07793	0.825573	0.236883	41		HNRPU_HUMAN	712761	725110	1141307	989228	717086	857098	176686	38	94437952	114074272	104076592	127403136	121744744	1.12347e+08	1.18922e+07	0.75474	0.635647	1.0966	0.776455	0.589008	0.770491	0.177624	23.0534	48
ADA30_HUMAN	331385	347587	334306	337759	8635.41	49	6100745	6030355	5447376	5859492	358634	2.71594	2.88198	3.0685	2.88881	0.176382	9		ADA30_HUMAN	239332	296301	297274	357370	304601	298976	37440.5	59	11910207	9443675	22425096	7923073	15212987	1.3383e+07	5.14988e+06	2.00947	3.13756	1.32563	4.5105	2.00224	2.59708	1.11973	43.115	9
ARPC4_HUMAN	467085	407952	484163	453067	39992.7	45	59026004	58517348	51820904	56454752	4.02108e+06	0.39566	0.348574	0.46715	0.403795	0.0597054	57		ARPC4_HUMAN	549116	852855	537177	1071268	914966	785076	210001	41	192099424	184935952	154246928	157892448	178687968	173572544	1.49525e+07	0.28585	0.461162	0.348258	0.67848	0.512047	0.457159	0.136541	29.8674	63
C1TC_HUMAN	546158	550721	760023	618967	122179	37	122640936	123077488	97059200	114259208	1.48972e+07	0.222665	0.223729	0.391525	0.279307	0.0971857	68		C1TC_HUMAN	1332090	1233566	1134614	1837062	1366094	1.38069e+06	242095	30	160675760	169710400	173901488	183797168	194408400	1.76499e+08	1.1638e+07	0.829055	0.726865	0.652446	0.999505	0.702693	0.782113	0.122993	15.7257	47
CD53_HUMAN	653496	746975	712304	704258	47256	35	19647772	30609094	27828516	2.60285e+07	5.69805e+06	1.66303	1.22018	1.27981	1.38767	0.24032	25		CD53_HUMAN	1231723	1179653	1300013	1547868	1746719	1.4012e+06	213981	29	87428296	86581160	81704504	93739024	104810752	9.08527e+07	7.96015e+06	1.40884	1.36248	1.59112	1.65125	1.66655	1.53605	0.126207	8.21638	23
CH60_HUMAN	191261	172255	224693	196070	26547.7	57	23397026	25583154	24160642	24380274	1.10949e+06	0.408729	0.336657	0.464998	0.403461	0.0643324	58		CH60_HUMAN	326912	338723	490738	465724	533854	431190	83309.7	52	74312000	55728092	63273312	60010752	73334048	6.53316e+07	7.34115e+06	0.439918	0.607814	0.775584	0.776068	0.727976	0.665472	0.128423	19.298	51
CLN3_HUMAN	7930	8979	22451	13120	8097.89	87	4177365	5310275	3188764	4225468	1.06157e+06	0.0949163	0.0845436	0.352033	0.177164	0.151529	83		CLN3_HUMAN	30655	35104	35988	37724	43733	36640.8	4244.77	85	11541225	13726452	17094098	27221652	24102858	18737257	6.00609e+06	0.265613	0.25574	0.210529	0.138581	0.181443	0.210381	0.0471183	22.3966	79
DRB4_HUMAN	17011	17618	27921	20850	6131.18	82	58963328	66484412	56055704	60501148	5.38174e+06	0.0144251	0.0132497	0.0249047	0.0175265	0.00641667	94		DRB4_HUMAN	28426	25380	35003	36312	25908	30205.8	4587.5	86	65827124	96719384	85801520	90902704	110486200	8.99474e+07	1.46123e+07	0.0431828	0.0262409	0.0407953	0.039946	0.0234491	0.0347228	0.00818253	23.5653	95
ENPL_HUMAN	713843	611526	824434	716601	106481	33	20563062	22596442	16333106	19830870	3.19522e+06	1.73574	1.35315	2.52381	1.8709	0.596922	16		ENPL_HUMAN	959399	834005	1167017	1118006	776983	971082	152695	36	23899034	21970454	18671768	19984108	19468170	2.07987e+07	1.89435e+06	4.01438	3.79603	6.25017	5.59448	3.99104	4.72922	0.998869	21.1212	5
AAAT_HUMAN	536731	522670	546809	535403	12124.1	41	17845518	18369960	16149434	1.7455e+07	1.16064e+06	1.50383	1.42262	1.69297	1.5398	0.138717	20		AAAT_HUMAN	613176	546623	544481	441356	456873	520502	63495.7	49	49567824	51030460	51798096	45454972	55029968	50576264	3.12343e+06	1.23704	1.07117	1.05116	0.970974	0.830226	1.03211	0.132952	12.8815	33
GDIR1_HUMAN	2427400	2504448	2988105	2.63998e+06	303933	12	85046688	117711472	83340920	95366360	1.93702e+07	1.4271	1.06381	1.7927	1.42787	0.364447	22		GDIR1_HUMAN	4375005	3635510	2957582	4197637	4943009	4.02175e+06	676177	7	274578400	265831616	261894752	273834560	283896064	2.72007e+08	7.638e+06	1.59335	1.3676	1.1293	1.53291	1.74113	1.47286	0.209384	14.2161	25
GRP75_HUMAN	268534	260809	280549	269964	9947.39	52	35915832	42615420	29105562	35878938	6.755e+06	0.373838	0.306003	0.481951	0.387264	0.0887389	59		GRP75_HUMAN	751624	464787	520806	666398	583725	597468	102162	44	57208712	59865792	48806652	62937964	56356236	5.70351e+07	4.71285e+06	1.31383	0.776382	1.06708	1.05882	1.03578	1.05038	0.170319	16.2151	32
HS71A_HUMAN	1584691	1524580	1590242	1.5665e+06	36413.5	24	71845616	87250072	65560856	7.48855e+07	1.11596e+07	1.10284	0.873684	1.2128	1.06311	0.173014	33		HS71A_HUMAN	2126210	1846325	2074058	2603758	2039915	2.13805e+06	251338	17	137374128	136366448	123547624	136518992	122424008	131246240	6.76269e+06	1.54775	1.35394	1.67875	1.90725	1.66627	1.63079	0.180847	11.0895	19
ALEX_HUMAN	1865524	1886025	2127084	1.95954e+06	145455	18	12961233	12363881	11994716	1.24399e+07	487727	7.19655	7.62716	8.86675	7.89682	0.86714	3		ALEX_HUMAN	3529288	3888801	3785295	3760470	5034768	3.99972e+06	530689	8	34020120	31501800	43177196	33872724	28710950	34256558	4.86052e+06	10.3741	12.3447	8.76688	11.1018	17.5361	12.0247	2.98888	24.8562	2
ASAH2_HUMAN	5182	4409	5677	5089.33	639.059	96	1422833	1762875	1193934	1.45988e+06	286274	0.182101	0.125051	0.237743	0.181632	0.0563475	79		ASAH2_HUMAN	22819	14146	14348	10663	10558	14506.8	4463.54	96	4793969	5522428	2603748	6199319	12951113	6.41412e+06	3.48475e+06	0.475994	0.256155	0.551052	0.172003	0.081522	0.307345	0.178756	58.1615	74
CD151_HUMAN	325126	330416	324148	326563	3372.15	50	58694908	77107176	65004612	6.69356e+07	9.35678e+06	0.276963	0.214258	0.249327	0.246849	0.0314259	72		CD151_HUMAN	400145	380838	322897	274717	354201	346560	44330.7	55	131801040	132206160	136097952	136634304	149262992	1.372e+08	6.34252e+06	0.303598	0.288064	0.237253	0.20106	0.2373	0.253455	0.0373651	14.7423	78
CD59_HUMAN	91935	94420	90485	92280	1990.06	69	2307984	2988687	5528968	3.60855e+06	1.6976e+06	1.99167	1.57962	0.818281	1.46319	0.595298	21		CD59_HUMAN	85995	84307	87099	67671	74156	79845.6	7627.89	77	3696116	4171003	3697731	5072587	3881947	4.10388e+06	514467	2.32663	2.02126	2.35547	1.33405	1.91028	1.98954	0.369997	18.5971	12
CLCN3_HUMAN	8177	9289	13105	10190.3	2584.69	90	11931194	13411326	11426777	1.22564e+07	1.03148e+06	0.0342673	0.0346312	0.0573434	0.0420806	0.0132192	89		CLCN3_HUMAN	32605	27458	20930	19993	23928	24982.8	4618.67	92	23862716	19827652	23818946	40388744	22854920	2.61506e+07	7.26962e+06	0.136636	0.138483	0.0878712	0.0495014	0.104695	0.103437	0.0331159	32.0154	86
CN37_HUMAN	411467	533698	704663	549943	147271	40	72280592	82370960	73480552	7.6044e+07	5.51203e+06	0.284632	0.32396	0.479489	0.362694	0.103042	62		CN37_HUMAN	1657183	1272686	912992	1049413	1078720	1.1942e+06	258414	34	199282864	224238704	214121472	203539840	213820000	211000576	8.78527e+06	0.831573	0.567559	0.42639	0.515581	0.504499	0.56912	0.138779	24.3849	58
DRB5_HUMAN	15562	20952	17915	18143	2702.22	83	36170092	49945464	37771300	4.12956e+07	7.53365e+06	0.0215122	0.0209749	0.0237151	0.0220674	0.00145202	92		DRB5_HUMAN	42096	56184	29451	37824	40530	41217	8662.64	83	70427304	72301400	83755960	90156256	97147288	8.27576e+07	1.02388e+07	0.0597723	0.077708	0.0351629	0.0419538	0.0417202	0.0512634	0.0155479	30.3294	91
EZRI_HUMAN	440703	445256	479374	455111	21135.3	44	29302030	47769656	30824078	3.59653e+07	1.02512e+07	0.752001	0.466045	0.777597	0.665214	0.17296	48		EZRI_HUMAN	572799	472645	524367	522108	577743	533932	38516.1	47	63888804	62159500	61611748	68220944	70777104	65331620	3.57723e+06	0.896556	0.760375	0.851083	0.765319	0.816285	0.817924	0.0516999	6.32088	44
ABHD6_HUMAN	609282	528565	563609	567152	40475	39	39846392	40518500	36815384	39060092	1.97281e+06	0.764538	0.652251	0.765453	0.727414	0.0650946	46		ABHD6_HUMAN	568116	601341	606525	577487	582464	587187	14521.7	45	67781432	69637584	64823556	77949496	55353548	6.71091e+07	7.31814e+06	0.838159	0.863529	0.935655	0.740848	1.05226	0.88609	0.103895	11.7252	40
GFRA1_HUMAN	927403	847335	1045822	940187	99859.1	27	13368863	15572453	10828788	1.32567e+07	2.37382e+06	3.46852	2.72062	4.8289	3.67268	1.06886	5		GFRA1_HUMAN	1403108	978393	1043163	1233281	1340507	1.19969e+06	164809	33	62264920	37108876	65885488	56940104	58678244	5.61755e+07	1.00175e+07	2.25345	2.63655	1.5833	2.16593	2.2845	2.18474	0.340849	15.6013	11
GSTP1_HUMAN	3363443	3607588	4106388	3692473	378677	8	373990112	393389728	302741824	3.56707e+08	4.77314e+07	0.44967	0.458526	0.6782	0.528799	0.129461	54		GSTP1_HUMAN	3818178	2473332	2958706	3531673	4334805	3.42334e+06	650661	11	609141120	589947456	568168896	649120960	582889152	5.99854e+08	2.79406e+07	0.626813	0.419246	0.520744	0.54407	0.743676	0.57091	0.108823	19.0613	57
HS71B_HUMAN	1693081	1754686	1570383	1.67272e+06	93823.9	23	41264560	41282184	29490706	3.73458e+07	6.80273e+06	2.0515	2.12523	2.6625	2.27974	0.333524	13		HS71B_HUMAN	1758636	1365623	1604418	1801940	1699088	1645941	155024	25	102903056	90123344	89340168	90680656	77100280	9.00295e+07	8.17069e+06	1.70902	1.51528	1.79585	1.98713	2.20374	1.8422	0.235997	12.8106	14
ANX11_HUMAN	401754	387174	568145	452358	100539	46	176853360	157120400	151646784	1.61874e+08	1.32585e+07	0.113584	0.123209	0.187325	0.141373	0.0400858	85		ANX11_HUMAN	580104	470807	519272	481375	612728	532857	55311.5	48	239518128	267243072	278983808	290603520	245112736	2.64292e+08	1.94856e+07	0.242196	0.176172	0.18613	0.165647	0.249978	0.204025	0.0350362	17.1725	81
AT1B3_HUMAN	31186	26777	28679	28880.7	2211.41	79	7932295	2820167	3134433	4628965	2.86508e+06	0.196576	0.474741	0.457483	0.376267	0.155856	60		AT1B3_HUMAN	44064	45169	39826	38229	67165	46890.6	10458.8	82	7993777	16330944	5588871	7925429	23558194	12279443	6.71882e+06	0.551229	0.276585	0.712595	0.482359	0.285102	0.461574	0.165435	35.8416	62
CD224_Human	7004	5685	6504	6397.67	665.898	95	781875	607579	1934463	1.10797e+06	721048	0.447898	0.46784	0.168109	0.361282	0.16759	63		CD224_Human	27819	19783	19420	20083	29651	23351.2	4438.83	94	8296985	2729981	8726337	4716216	5368030	5.96751e+06	2.25585e+06	0.33529	0.724657	0.222545	0.425829	0.552363	0.452137	0.173994	38.4827	64
CD63_HUMAN	1888876	1748637	1713608	1783707	92747.8	22	50915408	49463296	44052456	48143720	3.61676e+06	1.85492	1.76761	1.94496	1.85583	0.0886797	17		CD63_HUMAN	1981858	1560586	1684789	1752560	2438331	1.88362e+06	309327	21	102472288	93330088	99718840	106143704	108950080	102123000	5.40356e+06	1.93404	1.67211	1.68954	1.65112	2.23803	1.83697	0.225265	12.2629	15
CLCN4_HUMAN	8682	9567	11779	10009.3	1595.18	92	3390772	3011301	2295655	2.89924e+06	556092	0.128024	0.158852	0.25655	0.181142	0.0670997	80		CLCN4_HUMAN	35501	25613	23250	26764	35262	29278	5111.23	88	11511147	19541912	33069166	16977936	21011804	20422393	7.10406e+06	0.308405	0.131067	0.0703072	0.15764	0.16782	0.167048	0.0783893	46.9263	85
CYAC3_HUMAN	76160	66872	84466	75832.7	8801.57	72	6490693	6632078	6520774	6.54785e+06	74479.5	0.586686	0.504156	0.647669	0.579503	0.0720255	50		CYAC3_HUMAN	122676	100926	106085	123063	134120	117374	12156.3	71	18887978	17833792	18665402	17235812	18100178	1.81446e+07	591323	0.649492	0.565926	0.568351	0.713996	0.740987	0.64775	0.0722276	11.1505	53
EAA3_HUMAN	143920	178093	148439	156817	18563.3	60	34493624	37415256	28454992	33454624	4.5696e+06	0.208618	0.237995	0.260831	0.235815	0.0261747	75		EAA3_HUMAN	233009	171562	208627	224233	258474	219181	28773.7	64	67636696	57798224	103003584	74361744	65914132	73742876	1.55524e+07	0.344501	0.296829	0.202543	0.301543	0.392137	0.307511	0.0627659	20.411	73
FPRP_HUMAN	183001	206573	195595	195056	11795.2	58	54608732	57377652	35568260	4.91849e+07	1.18733e+07	0.167557	0.180012	0.274957	0.207508	0.0587434	76		FPRP_HUMAN	466639	209114	208822	335027	417020	327324	105385	57	95497848	104961672	100435024	109390224	119590008	1.05975e+08	8.22826e+06	0.488638	0.199229	0.207918	0.306268	0.348708	0.310152	0.105938	34.1569	72
ACTB_HUMAN	552704	606550	646219	601824	46936.3	38	19132654	23781458	21519252	21477788	2.32468e+06	1.4444	1.27526	1.50149	1.40705	0.11765	23		ACTB_HUMAN	1422535	865609	775291	835078	764987	932700	247740	37	70021328	96658328	81769696	80423656	107936800	8.7362e+07	1.33406e+07	2.03157	0.895535	0.94814	1.03835	0.708736	1.12447	0.466174	41.4574	28
GIMA5_HUMAN	27391	31314	29075	29260	1968.03	78	4083048	4760039	3711174	4.18475e+06	531778	0.335423	0.328926	0.391722	0.352024	0.0345331	64		GIMA5_HUMAN	188729	153703	161783	163224	209271	175342	20636.5	68	17802318	19278120	16861344	21416210	26986840	2.0469e+07	3.60344e+06	1.06014	0.797292	0.959491	0.762152	0.775456	0.870906	0.118332	13.5873	42
HDGF_HUMAN	4959302	4986958	5530078	5.15878e+06	321851	7	315324704	350392192	280928160	315548352	3.47326e+07	0.78638	0.711625	0.984251	0.827419	0.14087	40		HDGF_HUMAN	3630027	3276303	3566603	3377708	4641265	3.69838e+06	488272	9	593691392	562529088	527304672	530100416	490995200	5.40924e+08	3.47756e+07	0.611433	0.582424	0.676384	0.637183	0.945277	0.69054	0.131061	18.9795	50
HS90B_HUMAN	859573	856754	815714	844014	24548.7	28	36521456	33099060	28308686	3.26431e+07	4.12533e+06	1.17681	1.29423	1.44075	1.30393	0.132239	27		HS90B_HUMAN	1348923	1489620	1335428	1349685	1590927	1.42292e+06	101162	28	97569176	100315584	76489672	90256048	68760848	8.66783e+07	1.21838e+07	1.38253	1.48493	1.74589	1.4954	2.31371	1.68449	0.336585	19.9814	18
ANXA1_HUMAN	2771152	2392905	2529936	2.56466e+06	191500	13	150123056	97810712	139714816	1.29216e+08	2.76914e+07	0.92296	1.22323	0.905393	1.0172	0.17865	34		ANXA1_HUMAN	2079853	1129559	1590804	1260815	1301004	1472407	339029	27	233548272	229237920	249034368	214833520	264738384	2.38278e+08	1.7144e+07	0.890545	0.492745	0.638789	0.58688	0.49143	0.620078	0.146539	23.6324	56
ATPA_HUMAN	26464	27460	25273	26399	1094.95	81	5556659	5072300	4743009	5.12399e+06	409280	0.238129	0.270686	0.266424	0.258413	0.0176953	70		ATPA_HUMAN	136706	78728	69755	77305	83908	89280.4	24141.5	75	24093240	20125002	33580116	27518438	48766740	3.08167e+07	1.00024e+07	0.567404	0.391195	0.207727	0.280921	0.17206	0.323861	0.142984	44.1496	69
CD3_HUMAN	306840	280658	302613	296704	14055.8	51	18053534	13824675	21013352	1.76305e+07	3.61296e+06	0.849806	1.01506	0.720049	0.861639	0.147862	37		CD3_HUMAN	560521	465028	355754	626495	502608	502081	91300.5	51	91357448	78323736	108908704	110941816	149049344	1.07716e+08	2.38821e+07	0.613547	0.593726	0.326653	0.564706	0.337209	0.487168	0.127743	26.2215	61
CD8_HUMAN	358958	290045	385752	344918	49374	48	23830732	15207699	26382118	2.18068e+07	5.85568e+06	0.753141	0.953612	0.731086	0.812613	0.122606	42		CD8_HUMAN	273562	211417	272181	298315	287314	268558	30134.8	61	28793574	29553932	37558792	32989144	41320812	3.40433e+07	4.77799e+06	0.95008	0.71536	0.72468	0.904282	0.695325	0.797945	0.106931	13.4008	45
CLD1_HUMAN	109793	133082	134979	125951	14025.6	65	58666088	61657936	59506244	5.99434e+07	1.54309e+06	0.0935745	0.10792	0.113416	0.10497	0.0102443	87		CLD1_HUMAN	182142	190018	178564	212409	216847	195996	15720.7	66	224532496	190614896	210427136	195919680	187046464	2.01708e+08	1.39176e+07	0.0811206	0.0996869	0.0848579	0.108416	0.115932	0.0980028	0.0133457	13.6177	88
DMA_HUMAN	8224	8005	7741	7990	241.849	94	33934280	28908358	32511292	3.17846e+07	2.59056e+06	0.0121175	0.0138455	0.0119051	0.0126227	0.00106427	96		DMA_HUMAN	32105	24660	25900	27976	39358	29999.8	5318.37	87	67792840	69160184	66848132	69796336	80911960	7.09019e+07	5.10992e+06	0.0473575	0.0356564	0.0387445	0.0400823	0.048643	0.0420967	0.00504585	11.9863	93
EF1A1_HUMAN	810564	943180	1070006	941250	129732	26	89439504	88311528	91116560	8.96225e+07	1.41144e+06	0.453135	0.534007	0.587163	0.524769	0.0674899	55		EF1A1_HUMAN	1886980	1390769	1731998	1589748	1580080	1635915	165898	26	163237840	170534016	173357136	174192784	190332592	1.74331e+08	8.8825e+06	1.15597	0.815538	0.999092	0.912637	0.830168	0.942681	0.125221	13.2835	37
G3P_HUMAN	1807487	1681473	2133899	1.87429e+06	233493	20	171041248	184569168	150966768	1.68859e+08	1.69072e+07	0.528378	0.455513	0.706745	0.563545	0.129255	52		G3P_HUMAN	2373565	2016772	2439424	2616228	2839542	2.45711e+06	273043	14	300173664	282795872	271928896	318012960	324915168	299565312	2.01409e+07	0.790731	0.713155	0.897082	0.82268	0.873933	0.819516	0.0650062	7.93226	43
ACTBL_HUMAN	46210	48872	58426	51169.3	6423.86	76	8328509	8902477	11022589	9.41786e+06	1.41906e+06	0.277421	0.274485	0.265028	0.272311	0.00647577	69		ACTBL_HUMAN	70145	63641	74194	91521	73750	74650.2	9242.75	78	28248712	26488976	28625394	35751968	27681068	2.93592e+07	3.27699e+06	0.248312	0.240255	0.259189	0.255989	0.266428	0.254035	0.00901786	3.54986	77
GLTL5_HUMAN	7652	8189	9192	8344.33	781.663	93	2062535	2716736	2130219	2.30316e+06	359760	0.1855	0.150714	0.215752	0.183989	0.0325456	77		GLTL5_HUMAN	20900	22281	36198	18952	37936	27253.4	8100.96	90	6859896	10083862	9476716	5902561	26245978	1.17138e+07	7.43204e+06	0.304669	0.220957	0.381968	0.321081	0.14454	0.274643	0.0829284	30.195	75
HGS_HUMAN	6146348	6865925	7023543	6.67861e+06	467637	4	57936220	71276264	54752976	61321820	8.7665e+06	5.30441	4.81642	6.41385	5.51156	0.818613	4		HGS_HUMAN	3675074	3912789	6471927	3819779	5616535	4.69922e+06	1.13355e+06	6	112181376	121059184	103204160	112050568	111069088	1.11913e+08	5.66215e+06	3.27601	3.23213	6.27099	3.40898	5.05679	4.24898	1.2188	28.6845	7
HSP7C_HUMAN	1424910	1449614	1481767	1452097	28509.7	25	41636504	36003136	36594940	3.80782e+07	3.09576e+06	1.71113	2.01318	2.02455	1.91629	0.177761	15		HSP7C_HUMAN	1595219	2012357	2021721	1989706	2662241	2.05625e+06	342731	19	91098120	94650512	91274304	93559896	90113304	9.21392e+07	1.68886e+06	1.7511	2.12609	2.21499	2.12667	2.95433	2.23464	0.393849	17.6248	10
ANXA4_HUMAN	511745	504574	535693	517337	16295.8	42	169960992	131118328	141946352	147675224	2.0045e+07	0.150548	0.192412	0.188696	0.177218	0.023172	82		ANXA4_HUMAN	659221	508387	559356	511677	836903	615109	123559	43	316983008	302395840	308180384	321364512	293625440	3.0851e+08	9.96064e+06	0.207967	0.16812	0.181503	0.15922	0.285024	0.200367	0.0454167	22.6668	82
ATPB_HUMAN	72614	83198	79630	78480.7	5384.79	71	20824186	12396061	18641078	1.72871e+07	4.37416e+06	0.17435	0.335582	0.213587	0.241173	0.0840815	73		ATPB_HUMAN	111774	125514	149189	125373	176136	137597	22723.9	69	45900124	36497512	32611630	43136664	52965928	4.22224e+07	7.14039e+06	0.243516	0.343897	0.457472	0.290641	0.332546	0.333614	0.0712909	21.3693	68
CD316_HUMAN	99220	106284	91762	99088.7	7261.89	68	32022732	25681506	32774308	3.01595e+07	3.89623e+06	0.154921	0.206927	0.139991	0.16728	0.0351378	84		CD316_HUMAN	78755	91626	75213	93173	127034	93160.2	18327	74	109226768	114885232	136112224	112293384	98127272	114128976	1.23878e+07	0.0721023	0.0797544	0.0552581	0.0829728	0.129458	0.0839092	0.024711	29.4497	89
CD81_HUMAN	158899	193189	207239	186442	24866.2	59	18383954	18907922	26080766	21124214	4.30049e+06	0.432168	0.510868	0.397302	0.446779	0.0581757	56		CD81_HUMAN	493578	551881	608541	9218	3951	333434	269341	56	108191792	107743512	98711960	1147691	188263	6.31966e+07	5.11673e+07	0.456207	0.512217	0.616482	0.803178	2.09866	0.897349	0.612182	68.2212	39
CLD7_HUMAN	58847	59253	54823	57641	2448.89	75	20872266	21163840	25407880	2.24813e+07	2.53866e+06	0.140969	0.139986	0.107886	0.129614	0.0188235	86		CLD7_HUMAN	77937	81180	1577	70355	118716	69953	38060.6	79	47854096	41733284	92502	50738888	47842980	37652350	1.90083e+07	0.162864	0.194521	1.70483	0.138661	0.248137	0.489802	0.608616	124.258	60
DMB_HUMAN	12000	12928	11362	12096.7	787.463	89	32871684	28672556	33713492	3.17526e+07	2.70038e+06	0.0182528	0.0225442	0.0168508	0.0192159	0.00296638	93		DMB_HUMAN	22216	25230	21816	25700	40395	27071.4	6840.82	91	65864740	63800760	78544072	67459904	107677576	7.66694e+07	1.63229e+07	0.0337297	0.039545	0.0277755	0.0380967	0.0375148	0.0353323	0.00423852	11.9962	94
EF1D_HUMAN	1683601	1703157	1965888	1.78422e+06	157637	21	181887232	159903728	149498928	163763296	1.65355e+07	0.462815	0.532557	0.657492	0.550955	0.0986343	53		EF1D_HUMAN	1875823	1830383	2186654	1744075	2725485	2072484	359050	18	200943344	232577920	192489232	238475248	244950016	221887152	2.10914e+07	0.933508	0.786998	1.13599	0.731344	1.11267	0.940102	0.164448	17.4925	38
G6PD_HUMAN	1903983	1955501	1847103	1.9022e+06	54221.1	19	85425184	119957616	91057464	9.88134e+07	1.85267e+07	1.11442	0.81508	1.01425	0.981249	0.152372	35		G6PD_HUMAN	1647671	1545433	1944275	1520864	2515537	1834756	372208	22	231885968	240946768	233868800	223346128	227462320	2.31502e+08	5.96305e+06	0.710552	0.6414	0.831353	0.680945	1.10591	0.794033	0.168355	21.2025	46
ACTC_HUMAN		405419	506264	455842	71308.2	43		87247608	50278740	68763174	2.61409e+07		0.232338	0.503457	0.367898	0.19171	61		ACTC_HUMAN	882422	1266604	1772031	1084051	801316	1.16128e+06	345662	35	130909144	112434200	153889952	151650096	107979240	1.31373e+08	1.91015e+07	0.674072	1.12653	1.15149	0.714837	0.742102	0.881806	0.211267	23.9585	41
GNAI2_HUMAN	182430	179520	236570	199507	32130.7	56	6407356	15862134	9498220	1.05892e+07	4.82089e+06	1.4236	0.565876	1.24534	1.07827	0.45261	32		GNAI2_HUMAN	640212	380116	558296	757311	546468	576481	123735	46	43257976	61165008	46892588	60445756	57087736	5.37698e+07	7.32203e+06	1.47999	0.62146	1.19058	1.25288	0.957242	1.10043	0.291666	26.5047	29
HLAA_HUMAN	119428	134029	120681	124713	8092.47	67	20131432	31301640	28961084	26798052	5.89088e+06	0.296621	0.214093	0.20835	0.239688	0.0493888	74		HLAA_HUMAN	106137	102623	115907	136865	109346	114176	12159.1	72	49881308	65615808	53219712	49802560	60234924	5.57509e+07	6.22358e+06	0.212779	0.1564	0.21779	0.274815	0.181533	0.208663	0.0398594	19.1023	80
HSPB1_HUMAN	4690735	5573578	6182403	5.48224e+06	750017	6	223514480	255836064	179487472	219612672	3.83236e+07	1.04931	1.08929	1.72224	1.28695	0.377503	28		HSPB1_HUMAN	6012268	3911408	4574045	5084405	5729015	5.06223e+06	762939	5	347644384	409371040	388375040	434159840	479358144	4.11782e+08	4.4124e+07	1.72943	0.955468	1.17774	1.17109	1.19514	1.24577	0.257282	20.6524	27
ANXA6_HUMAN	133493	115121	132461	127025	10322.1	64	41493164	37702060	30279970	3.64917e+07	5.70374e+06	0.160861	0.152672	0.218727	0.17742	0.0360064	81		ANXA6_HUMAN	186568	277598	289837	176025	180584	222122	50551.6	63	108586904	130349632	98325568	113076368	112822912	1.12632e+08	1.03459e+07	0.171814	0.212964	0.294773	0.155669	0.16006	0.199056	0.0519622	26.1043	83
BASI_HUMAN	136810	135758	128900	133823	4295.48	63	14931778	8938194	12839924	12236632	3.04199e+06	0.458117	0.759426	0.50195	0.573164	0.16279	51		BASI_HUMAN	171315	293403	257965	207350	182561	222519	46324	62	64171416	47283872	50027960	57756732	57231584	5.52943e+07	6.00868e+06	0.266965	0.620514	0.515642	0.359006	0.318986	0.416222	0.131625	31.6237	65
CD37_HUMAN	65172	74047	62312	67177	6119.03	73	8732708	12134801	10346443	1.04047e+07	1.70179e+06	0.373149	0.305102	0.301128	0.326459	0.040483	66		CD37_HUMAN	185504	243701	212342	196118	197075	206948	20270.6	65	77675168	46316276	51951968	56243048	82586480	62954588	1.44571e+07	0.23882	0.526167	0.408728	0.348697	0.238629	0.352208	0.108835	30.9008	67
CD82_HUMAN	33147	33757	29951	32285	2044.18	77	1071569	1336507	728472	1045516	304854	1.54666	1.26288	2.05574	1.62176	0.40173	19		CD82_HUMAN	81297	110279	124094	99979	3392	83808.2	42563.4	76	12166079	8410581	8768695	8637461	116862	7.61994e+06	3.99859e+06	0.668227	1.31119	1.41519	1.1575	2.90257	1.49094	0.750837	50.36	24
CLIC1_HUMAN	2061947	2178938	2475078	2.23865e+06	212941	17	75488240	107815576	113810488	9.90381e+07	2.06139e+07	1.36574	1.01049	1.08737	1.15453	0.186905	31		CLIC1_HUMAN	2312226	2572209	33578	3841558	2253258	2.20257e+06	1.22817e+06	15	197191712	185049712	1000445	166615184	179828656	1.45937e+08	7.31296e+07	1.17258	1.39001	3.35631	2.30565	1.253	1.89551	0.835837	44.0956	13
DRA_HUMAN	15606	17942	17180	16909.3	1191.29	84	14617893	28074810	18618920	2.04372e+07	6.91027e+06	0.0533798	0.0319539	0.0461359	0.0438232	0.0108985	88		DRA_HUMAN	38703	43483	60527	58226	40683	48324.4	9179.83	81	52694624	55800308	35341404	51251968	59758604	5.09694e+07	8.3412e+06	0.0734477	0.0779261	0.171264	0.113607	0.0680789	0.100865	0.0386553	38.3239	87
EF1G_HUMAN	201497	225684	206678	211286	12735	54	13341631	16593240	8442870	1.27926e+07	4.10283e+06	0.755144	0.680048	1.22398	0.88639	0.294762	36		EF1G_HUMAN	469022	392729	779809	596064	336881	514901	158421	50	53658772	62824460	51489324	52064756	53338452	5.46752e+07	4.15198e+06	0.874083	0.625121	1.51451	1.14485	0.631591	0.95803	0.337344	35.2123	35
G6PI_HUMAN	2514640	2792682	3213929	2840417	352080	10	41588784	55574196	48256552	4.84732e+07	6.99522e+06	3.02322	2.51257	3.33004	2.95528	0.41295	8		G6PI_HUMAN	2500919	2187075	3472230	2541044	2534436	2.64714e+06	433076	13	176476496	183641664	157385712	170508336	158041232	169210688	1.02695e+07	1.41714	1.19095	2.20619	1.49028	1.60365	1.58164	0.340176	21.5078	22

## Sheet: Supplementary Figure 2
Supplementary Figure 2. Transfection control in different producer cells (extracted from source data for Figure 3)
Huh-7 cells	Total secreted Tluc (RLU)						Secreted Nluc (RLU)					Transfection control (Ratio)
Name	Rep#1	Rep#2	Rep#3	Mean	RSD	Rank	Rep#1	Rep#2	Rep#3	Mean	RSD	Rep#1	Rep#2	Rep#3	Mean	RSD	Rank
CD63_HUMAN	12083	11544	14512	12713	12.437	49	2192180	1651856	2434757	2092931	19.149	0.00551186	0.0069885	0.00596035	0.00615357	12.3025	39
TSN3_HUMAN	7256	10768	12810	10278	27.3325	57	3286193	4328918	4382271	3.99913e+06	15.4533	0.00220803	0.00248746	0.00292314	0.00253954	14.1912	55
TSN2_HUMAN	9274	11354	16649	12425.7	30.602	50	2485878	3544206	4517817	3515967	28.9042	0.00373067	0.00320354	0.00368519	0.0035398	8.25181	49
ANX11_HUMAN	10083	12112	14508	12234.3	18.1051	51	4938424	5766383	9473334	6726047	35.9047	0.00204174	0.00210045	0.00153146	0.00189122	16.5471	65
TSN13_HUMAN	4544	5698	6729	5657	19.3226	67	1656277	2248112	1939071	1947820	15.1972	0.0027435	0.00253457	0.00347022	0.0029161	16.8418	52
TSN9_HUMAN	3802	4548	6129	4826.33	24.6192	73	1352495	2079608	3494599	2.3089e+06	47.1785	0.0028111	0.00218695	0.00175385	0.00225063	23.6153	60
CD151_HUMAN	4181	4178	8545	5634.67	44.7307	68	5155840	5423111	11743529	7.44083e+06	50.1106	0.000810925	0.000770407	0.000727635	0.000769655	5.41154	79
CD53_HUMAN	12104	13319	15810	13744.3	13.7457	47	4440692	4917638	5266098	4.87481e+06	8.50016	0.0027257	0.00270841	0.00300222	0.00281211	5.86274	53
TSN8_HUMAN	2588	4483	3991	3687.33	26.6675	78	1168291	2369072	2441888	1.99308e+06	35.885	0.0022152	0.0018923	0.00163439	0.00191396	15.2046	64
TSN7_HUMAN	4037	3913	6038	4662.67	25.5795	74	2035644	2829835	3646591	2.83736e+06	28.3891	0.00198316	0.00138277	0.00165579	0.00167391	17.9583	67
ANXA4_HUMAN	10501	9022	13188	10903.7	19.3695	54	4091513	3852234	6932480	4.95874e+06	34.5549	0.00256653	0.00234202	0.00190235	0.0022703	14.8813	59
gag_HIV	10751	11709	12118	11526	6.08739	53	3610691	6351902	5079069	5.01389e+06	27.3594	0.00297755	0.00184338	0.00238587	0.00240227	23.6135	58
TSN18_HUMAN	2601	3549	4489	3546.33	26.6191	79	2479668	3585789	3432244	3.1659e+06	18.9277	0.00104893	0.00098974	0.00130789	0.00111552	15.1683	74
TSN4_HUMAN	7340	10180	22041	13187	59.1353	48	1123113	1702042	2339594	1721583	35.344	0.00653541	0.00598105	0.00942087	0.00731244	25.2565	37
CD9_HUMAN	2110	2092	1721	1974.33	11.1216	88	1055792	954626	764095	924838	16.015	0.0019985	0.00219143	0.00225234	0.00214742	6.17104	61
STAR3_HUMAN	4897	5590	4182	4889.67	14.3983	71	3301194	4176970	6343989	4.60738e+06	33.9975	0.0014834	0.00133829	0.000659207	0.0011603	37.9198	72
CALM2_HUMAN	90132	86578	93761	90157	3.98368	14	4283382	5659212	8031659	5.99142e+06	31.6468	0.0210423	0.0152986	0.0116739	0.0160049	29.5155	19
TSN6_HUMAN	1139	1868	1815	1607.33	25.2874	89	1642536	2524084	2375649	2.18076e+06	21.6431	0.00069344	0.00074007	0.000764002	0.000732504	4.89885	80
CALM1_HUMAN	84887	85695	82268	84283.3	2.12554	18	4055233	6671392	9267442	6664689	39.1033	0.0209327	0.0128451	0.0088771	0.0142183	43.2118	24
TSN15_HUMAN	6793	8194	9406	8131	16.0821	60	2940876	2660538	4506510	3369308	29.5245	0.00230986	0.00307983	0.0020872	0.0024923	20.8986	57
CD82_HUMAN	1011	992	1131	1044.67	7.21455	95	2869905	2530958	3585733	2995532	17.9765	0.000352276	0.000391946	0.000315417	0.000353213	10.8358	94
CD81_HUMAN	5963	6450	7218	6543.67	9.66922	64	3019403	3159018	6421396	4199939	45.8365	0.00197489	0.00204177	0.00112405	0.00171357	29.8576	66
CALM3_HUMAN	78674	81373	93140	84395.7	9.11435	17	5211840	4779963	8143858	6.04522e+06	30.2761	0.0150952	0.0170238	0.0114368	0.0145186	19.5456	22
CD37_HUMAN	2405	2353	2916	2558	12.1628	83	4127434	4417269	5628475	4.72439e+06	16.8542	0.000582686	0.000532682	0.00051808	0.000544483	6.22266	89
CLD1_HUMAN	2644	2611	2845	2700	4.69085	82	3226254	4270805	5249706	4.24892e+06	23.8155	0.000819526	0.00061136	0.000541935	0.000657607	21.9673	83
STR3N_HUMAN	5809	6809	11066	7894.67	35.3605	62	746936	750840	1240354	912710	31.0893	0.00777711	0.00906851	0.00892165	0.00858909	8.23162	31
TSN33_HUMAN	1928	2847	2574	2449.67	19.2658	84	1619750	2774239	2757985	2.38399e+06	27.7645	0.00119031	0.00102623	0.00093329	0.00104994	12.3949	76
AAAT_HUMAN	3253	4086	4479	3939.33	15.8915	76	5214191	6657601	7070957	6.31425e+06	15.4387	0.000623874	0.000613735	0.000633436	0.000623682	1.57969	84
LAP4B_HUMAN	2340	2822	3063	2741.67	13.4274	81	4240960	4398462	4866203	4501875	7.22358	0.000551762	0.000641588	0.000629444	0.000607598	8.02094	85
ICAM1_HUMAN	2519	3345	3231	3031.67	14.765	80	4357288	5658289	6231830	5.4158e+06	17.7353	0.000578112	0.000591168	0.000518467	0.000562582	6.8894	88
ARF1_HUMAN	29070	39617	35082	34589.7	15.2956	32	4169037	4397605	4971391	4.51268e+06	9.16018	0.00697283	0.00900877	0.00705678	0.00767946	15.0008	35
Tluc	160030	193992	235530	196517	19.2417	1	3172908	3259931	3601135	3344658	6.76713	0.0504364	0.059508	0.0654044	0.0584496	12.8999	1
1433G_HUMAN	92612	117836	106085	105511	11.9625	7	8402776	8427182	6842681	7.89088e+06	11.505	0.0110216	0.0139828	0.0155034	0.0135026	16.8795	25
BASP-1_Human	47418	53407	56706	52510.3	8.96676	26	5336885	6016688	9154564	6.83605e+06	29.7901	0.00888496	0.00887648	0.00619429	0.00798524	19.4236	33
VAMP8_HUMAN	4108	4926	5594	4876	15.2638	72	1445983	2260967	2143859	1.95027e+06	22.5934	0.00284097	0.00217871	0.00260931	0.002543	13.2156	54
TSN17_HUMAN	1109	1628	1339	1358.67	19.1407	92	2463751	3909889	3903139	3425593	24.3166	0.000450127	0.00041638	0.000343057	0.000403188	13.5768	91
TSN5_HUMAN	1418	1537	1566	1507	5.20427	90	2730584	3222452	3308874	3.0873e+06	10.1038	0.000519303	0.000476966	0.000473273	0.000489847	5.22124	90
CLIC4_HUMAN	63236	52362	77035	64211	19.2574	20	3088495	4491553	5609031	4.39636e+06	28.7274	0.0204747	0.0116579	0.0137341	0.0152889	30.1491	21
GDIB_HUMAN	47599	45043	50239	47627	5.45513	27	2445114	3155115	3109756	2.90333e+06	13.6902	0.019467	0.0142762	0.0161553	0.0166328	15.8009	17
HS90B_HUMAN	10604	9444	11198	10415.3	8.56516	56	2922996	2853124	5755053	3.84372e+06	43.0735	0.00362778	0.00331006	0.00194577	0.0029612	30.1778	51
HS71B_HUMAN	35111	36633	31017	34253.7	8.47939	33	4467717	4243720	4944302	4551913	7.86042	0.00785882	0.00863228	0.00627328	0.00758813	15.8481	36
SDCB1_HUMAN	62130	64126	61146	62467.3	2.43066	22	2826335	3047183	4662839	3512119	28.5483	0.0219825	0.0210444	0.0131135	0.0187135	26.0367	15
LEG3_HUMAN	82756	104269	95292	94105.7	11.4823	12	3260100	5301544	4690965	4.41754e+06	23.7198	0.0253845	0.0196677	0.0203139	0.0217887	14.3688	11
ML12B_HUMAN	13440	18832	20060	17444	20.1875	44	3210255	5054098	3400059	3.88814e+06	26.0845	0.00418658	0.00372609	0.0058999	0.00460419	24.8794	45
NSG1_HUMAN	19286	18650	19829	19255	3.06472	42	4405765	4216431	6142338	4.92151e+06	21.5685	0.00437745	0.00442317	0.00322825	0.00400962	16.8863	46
GSTP1_HUMAN	113573	84399	109671	102548	15.4444	9	4566562	3516380	9002419	5.69512e+06	51.1304	0.0248706	0.0240017	0.0121824	0.0203515	34.8279	14
SPP2A_HUMAN	7594	5624	13451	8889.67	45.7968	59	5379343	3869593	7132634	5.46052e+06	29.9062	0.0014117	0.00145338	0.00188584	0.00158364	16.5783	69
RAB5C_HUMAN	114251	106342	116331	112308	4.69275	6	1780477	2737723	4194427	2904209	41.855	0.0641688	0.0388432	0.0277347	0.0435822	42.8469	3
TPM4_HUMAN	63029	57189	69501	63239.7	9.73867	21	5486969	4218688	9361261	6.35564e+06	42.1528	0.011487	0.0135561	0.00742432	0.0108225	28.8237	27
PRDX1_HUMAN	39539	42924	33761	38741.3	11.9595	30	4856516	7105473	8284046	6.74868e+06	25.8035	0.00814143	0.00604098	0.00407542	0.00608594	33.411	40
RAB1A_HUMAN	124777	125760	121175	123904	1.94824	5	3496458	2979441	4247433	3574444	17.8373	0.0356867	0.0422093	0.028529	0.035475	19.2885	4
SDC1_HUMAN	32566	28651	36089	32435.3	11.4712	36	3059787	2864864	4258827	3.39449e+06	22.2376	0.0106432	0.0100008	0.00847393	0.00970599	11.4805	28
PRDX6_HUMAN	123636	130955	142650	132414	7.24288	4	4601478	6604503	9193689	6799890	33.8584	0.0268688	0.0198281	0.0155161	0.0207377	27.6344	12
TCPQ_HUMAN	37437	32990	30682	33703	10.1875	34	1808405	2198630	2473002	2.16001e+06	15.4618	0.0207017	0.0150048	0.0124068	0.0160377	26.4552	18
NSG2_HUMAN	5392	5987	6153	5844	6.84713	66	2410733	2853161	3269171	2844355	15.0926	0.00223666	0.00209837	0.00188213	0.00207239	8.62244	62
G6PI_HUMAN	28201	35472	34454	32709	12.0367	35	3323393	3884721	5578220	4.26211e+06	27.5411	0.0084856	0.00913116	0.00617652	0.00793109	19.5863	34
EHD1_HUMAN	26269	29899	25925	27364.3	8.04629	39	7043722	6673373	9245266	7.65412e+06	18.1648	0.00372942	0.00448034	0.00280414	0.0036713	22.8696	48
PGAM1_HUMAN	92837	103880	104375	100364	6.49961	10	4284032	7733981	6820198	6.2794e+06	28.4649	0.0216705	0.0134316	0.0153038	0.016802	25.7048	16
GFRA1_HUMAN	17723	18869	17285	17959	4.55452	43	4227826	4107330	6376414	4.90386e+06	26.0345	0.00419199	0.00459398	0.00271077	0.00383225	25.8806	47
BIP_HUMAN	3390	3970	4849	4069.67	18.0503	75	2054055	2758171	4020478	2.94423e+06	33.84	0.00165039	0.00143936	0.00120608	0.00143194	15.521	71
CAZA1_HUMAN	33903	30309	26789	30333.7	11.7265	38	5410176	4861744	7203723	5.82521e+06	21.0278	0.00626652	0.00623418	0.00371877	0.00540649	27.036	43
LDHA_HUMAN	94639	91740	80187	88855.3	8.60461	15	2612327	3948568	5507255	4.02272e+06	36.0176	0.0362279	0.0232337	0.0145602	0.0246739	44.1979	8
HGS_HUMAN	16812	13693	20383	16962.7	19.7348	45	6422492	5014146	9503266	6979968	32.8926	0.00261768	0.00273087	0.00214484	0.0024978	12.4455	56
RHOA_HUMAN	49849	39277	39866	42997.3	13.8172	29	3742673	4680078	7813189	5411980	39.3881	0.0133191	0.00839238	0.0051024	0.00893796	46.2681	29
PDC6I_HUMAN	10106	9601	12127	10611.3	12.5966	55	4720577	5305833	14003767	8010059	64.9052	0.00214084	0.00180952	0.000865981	0.00160545	41.202	68
TCPD_HUMAN	14045	14938	16349	15110.7	7.68771	46	3581506	4646033	6820781	5.01611e+06	32.9148	0.00392153	0.00321522	0.00239694	0.0031779	24.009	50
ACTN1_HUMAN	8987	8844	10488	9439.67	9.64753	58	5589928	7820823	14999292	9.47001e+06	51.9186	0.00160771	0.00113083	0.000699233	0.00114592	39.656	73
ALEX_HUMAN	4904	5744	6042	5563.33	10.6073	69	5301525	7912713	14302070	9.1721e+06	50.4852	0.000925017	0.00072592	0.000422456	0.000691131	36.6182	81
HDGF_HUMAN	181366	151659	189034	174020	11.344	2	5465685	4907680	7284764	5886043	21.1185	0.0331827	0.0309024	0.0259492	0.0300114	12.3223	5
HS71A_HUMAN	34789	38176	41624	38196.3	8.94731	31	5221164	5325756	9445006	6.66398e+06	36.1498	0.00666307	0.00716818	0.00440699	0.00607941	24.1836	41
KPYM_HUMAN	23819	19793	22297	21969.7	9.25304	40	3574177	4513138	4285913	4.12441e+06	11.8774	0.00666419	0.00438564	0.00520239	0.00541741	21.309	42
PDIA3_HUMAN	2440	4124	4655	3739.67	30.9235	77	3029079	4884361	4498045	4.13716e+06	23.6605	0.000805525	0.000844327	0.00103489	0.000894916	13.7183	78
IL1B_HUMAN	106505	90049	85189	93914.3	11.8952	13	5952912	5938438	8236331	6709227	19.7121	0.0178912	0.0151638	0.0103431	0.014466	26.4216	23
PROF1_HUMAN	98576	107720	108709	105002	5.3206	8	4183726	4045573	4538043	4.25578e+06	5.9688	0.0235618	0.0266266	0.023955	0.0247145	6.74749	7
GNAS3_HUMAN	6712	6489	5607	6269.33	9.32051	65	3636936	4801324	4824272	4420844	15.3586	0.00184551	0.0013515	0.00116225	0.00145309	24.2777	70
HSPB1_HUMAN	59985	69887	55563	61811.7	11.8661	23	4518102	4208632	7387538	5371424	32.6329	0.0132766	0.0166056	0.00752118	0.0124678	36.8623	26
GTR1_HUMAN	986	1191	1367	1181.33	16.1414	93	2265899	3654189	3929427	3.28317e+06	27.1587	0.000435147	0.000325927	0.000347888	0.000369654	15.6286	92
LDHB_HUMAN	90897	97425	97707	95343	4.04112	11	2453836	3074931	7378388	4302385	62.3361	0.0370428	0.0316836	0.0132423	0.0273229	45.6946	6
PUR6_HUMAN	23998	18105	16846	19649.7	19.4305	41	2500230	3232335	3580104	3104223	17.757	0.00959832	0.00560121	0.00470545	0.00663499	39.2631	38
HSP7C_HUMAN	28361	27837	36380	30859.3	15.5162	37	5384438	4508101	8370250	6.0876e+06	33.2613	0.00526722	0.00617488	0.00434635	0.00526282	17.3724	44
RB11B_HUMAN	73405	71263	100619	81762.3	20.0159	19	2419989	3465593	4709199	3.53159e+06	32.4508	0.0303328	0.020563	0.0213665	0.0240874	22.5161	9
FPRP_HUMAN	6366	6620	10905	7963.67	32.0259	61	5366120	6770644	10004451	7380405	32.2276	0.00118633	0.00097775	0.00109001	0.0010847	9.62408	75
NDKB_HUMAN	82419	93936	82450	86268.3	7.69739	16	3051769	4797044	5650892	4.4999e+06	29.4405	0.027007	0.0195821	0.0145906	0.0203932	30.6366	13
CLIC1_HUMAN	55366	59096	43957	52806.3	14.9365	25	2209667	1771661	3447039	2.47612e+06	35.0908	0.0250563	0.0333563	0.0127521	0.0237215	43.7017	10
GDIR1_HUMAN	163048	120065	150162	144425	15.2732	3	3141365	2572173	4305931	3339823	26.4611	0.0519036	0.0466784	0.0348733	0.0444851	19.612	2
TSN10_HUMAN	1999	1867	2576	2147.33	17.5593	86	4724103	5529126	7817718	6023649	26.645	0.000423149	0.000337666	0.000329508	0.000363441	14.2717	93
NPM_HUMAN	64046	49094	61630	58256.7	13.7779	24	3055611	3944433	4367811	3789285	17.674	0.0209601	0.0124464	0.01411	0.0158389	28.4899	20
IF5A1_HUMAN	9015	8542	5069	7542	28.5693	63	759379	835024	1088777	894393	19.291	0.0118715	0.0102296	0.00465568	0.00891896	42.4071	30
ADA30_HUMAN	1685	1972	2386	2014.33	17.4952	87	2900160	3166302	4478115	3514859	24.0337	0.000581002	0.000622809	0.000532813	0.000578875	7.77979	86
IF4A1_HUMAN	50249	39851	42389	44163	12.2755	28	5300344	5675177	5618566	5.53136e+06	3.65299	0.00948033	0.00702198	0.00754445	0.00801559	16.1575	32
TERA_HUMAN	11321	13726	11325	12124	11.4432	52	4950148	6913443	7001602	6.2884e+06	18.4434	0.002287	0.00198541	0.00161749	0.0019633	17.0786	63
ENPL_HUMAN	5093	5073	6166	5444	11.487	70	4852503	5656332	7571681	6.02684e+06	23.1786	0.00104956	0.000896871	0.00081435	0.000920261	12.9678	77
CD59_HUMAN	1328	1347	1624	1433	11.562	91	1887858	1887618	2648805	2141427	20.5191	0.000703443	0.000713598	0.000613107	0.000676716	8.17486	82
KIT_HUMAN	2168	2021	2724	2304.33	16.0914	85	3715226	3533280	4880462	4.04299e+06	18.0796	0.000583545	0.00057199	0.000558144	0.000571226	2.22636	87
TFR1_HUMAN	348	421	483	417.333	16.192	96	1786980	1667337	2438612	1.96431e+06	21.1317	0.000194742	0.000252498	0.000198063	0.000215101	15.0764	95
CD316_HUMAN	1068	928	1435	1143.67	22.8941	94	5626711	5691436	9605518	6974555	32.6718	0.000189809	0.000163052	0.000149393	0.000167418	12.2798	96
TCMK-1 cells	Total secreted Tluc (RLU)						Secreted Nluc (RLU)					Transfection control (Ratio)
Name	Rep#1	Rep#2	Rep#3	Mean	RSD	Rank	Rep#1	Rep#2	Rep#3	Mean	RSD	Rep#1	Rep#2	Rep#3	Mean	RSD	Rank
CD63_HUMAN	46874	63737	54820	55143.7	15.2985	45	272002	278072	333307	294460	11.4714	17.233	22.921	16.4473	18.8671	18.7243	13
TSN7_HUMAN	26476	31543	34664	30894.3	13.3758	62	782757	940335	883030	868707	9.18139	3.3824	3.35444	3.92557	3.55414	9.05916	57
CD82_HUMAN	7669	11165	11327	10053.7	20.5574	86	737003	965568	934975	879182	14.1128	1.04057	1.15631	1.21148	1.13612	7.67761	87
TSN2_HUMAN	44027	36147	59875	46683	25.8872	49	1003349	780894	1042493	942245	14.9747	4.388	4.62893	5.74344	4.92012	14.6972	49
CD151_HUMAN	42888	54728	50808	49474.7	12.1912	47	1682698	1890150	2015698	1.86285e+06	9.02759	2.54876	2.89543	2.52062	2.65494	7.86269	65
TSN3_HUMAN	15435	23649	29311	22798.3	30.6031	67	629532	996274	857906	827904	22.3701	2.45182	2.37374	3.41657	2.74738	21.1421	64
TSN18_HUMAN	16628	13951	13488	14689	11.54	77	781827	957052	622556	787145	21.2555	2.12681	1.45771	2.16655	1.91702	20.7758	74
CLD1_HUMAN	24670	40433	54013	39705.3	36.985	54	1592851	1749081	1768460	1703464	5.65216	1.5488	2.31167	3.05424	2.3049	32.6584	70
CD37_HUMAN	13011	20022	21063	18032	24.2866	74	1044631	1029000	1157282	1076971	6.4987	1.24551	1.94577	1.82004	1.67044	22.3493	78
TSN17_HUMAN	12574	12556	9120	11416.7	17.4218	83	771598	744843	697898	738113	5.05452	1.62961	1.68572	1.30678	1.5407	13.2742	79
TSN6_HUMAN	7340	8238	8840	8139.33	9.27412	91	577783	644930	597470	606728	5.68913	1.27037	1.27735	1.47957	1.34243	8.85102	81
TSN4_HUMAN	38370	37999	52574	42981	19.3338	51	369529	438169	460704	422801	11.2324	10.3835	8.67222	11.4117	10.1558	13.6261	32
CD316_HUMAN	35193	49737	27913	37614.3	29.541	57	2437729	2997475	1981277	2.47216e+06	20.5882	1.44368	1.6593	1.40884	1.50394	9.0208	80
CD53_HUMAN	30059	41907	41453	37806.3	17.7569	56	759216	836326	888966	828169	7.87984	3.95922	5.01085	4.66306	4.54437	11.7897	51
TSN8_HUMAN	11441	12040	16607	13362.7	21.1454	80	359523	413764	438579	403955	10.0086	3.18227	2.90987	3.78655	3.2929	13.6259	60
TSN5_HUMAN	5306	5167	6000	5491	8.12697	93	511072	812017	495850	606313	29.4085	1.03821	0.636317	1.21004	0.961523	30.6233	89
CD81_HUMAN	45419	60728	48559	51568.7	15.6802	46	1172143	943398	971777	1029106	12.1157	3.87487	6.43716	4.99693	5.10298	25.1702	47
TSN9_HUMAN	18805	18875	25621	21100.3	18.555	69	361653	347372	508310	405778	21.9533	5.19974	5.43366	5.04043	5.22461	3.78575	46
TSN13_HUMAN	15731	15746	16986	16154.3	4.45876	75	544143	487484	624347	551991	12.4582	2.89097	3.23005	2.7206	2.94721	8.79954	61
CD9_HUMAN	7714	11779	10698	10063.7	20.9211	85	266827	233032	260714	253524	7.10313	2.89101	5.05467	4.10335	4.01634	27.0009	53
ANX11_HUMAN	26248	36696	30460	31134.7	16.8833	61	1614190	1343116	1227314	1.39487e+06	14.2352	1.62608	2.73215	2.48184	2.28003	25.4383	71
TSN33_HUMAN	13891	12599	8583	11691	23.6767	82	683002	748095	572005	667701	13.3348	2.03382	1.68414	1.50051	1.73949	15.575	77
TSN10_HUMAN	8678	9537	7109	8441.33	14.5851	90	882462	1106257	901528	963416	12.8782	0.983385	0.862096	0.78855	0.87801	11.2057	90
ANXA4_HUMAN	59560	78958	95198	77905.3	22.9025	38	1588089	1646476	2087647	1.77407e+06	15.3957	3.75042	4.79558	4.56006	4.36869	12.5491	52
TSN15_HUMAN	27102	27249	33970	29440.3	13.3269	64	1052442	1465243	1428778	1.31549e+06	17.3725	2.57515	1.85969	2.37756	2.2708	16.2711	72
AAAT_HUMAN	21123	28388	19500	23003.7	20.5752	66	1602358	2025770	1527484	1.71854e+06	15.6349	1.31824	1.40134	1.27661	1.33207	4.76744	82
LAP4B_HUMAN	8689	8623	8745	8685.67	0.703092	88	721711	677594	616313	671873	7.87819	1.20394	1.27259	1.41892	1.29849	8.45624	83
ICAM1_HUMAN	22668	24133	29134	25311.7	13.3943	65	980667	1163254	1458261	1.20073e+06	20.0705	2.31149	2.07461	1.99786	2.12799	7.68263	73
CALM1_HUMAN	225326	308567	227036	253643	18.756	12	1351647	1443633	1408363	1.40121e+06	3.31197	16.6705	21.3743	16.1206	18.0551	15.9935	15
GTR1_HUMAN	11637	18145	17226	15669.3	22.4783	76	459579	593715	597357	550217	14.27	2.5321	3.05618	2.8837	2.82399	9.458	63
gag_HIV	27203	37454	47751	37469.3	27.4198	58	1280984	1534389	1475794	1430389	9.27468	2.1236	2.44097	3.23561	2.60006	22.0311	67
FPRP_HUMAN	70558	103024	122134	98572	26.4524	32	1606122	1662026	1706513	1.65822e+06	3.03359	4.39307	6.1987	7.15693	5.91623	23.7215	41
CALM3_HUMAN	200949	184878	235057	206961	12.3811	18	1155999	1044054	1157522	1.11919e+06	5.81452	17.3831	17.7077	20.3069	18.4659	8.6786	14
CALM2_HUMAN	127538	184439	215866	175948	25.4462	23	689088	893597	927915	836867	15.4296	18.5082	20.6401	23.2636	20.8039	11.4492	8
STAR3_HUMAN	16572	22237	18805	19204.7	14.8587	73	1027254	1086898	903129	1.00576e+06	9.3214	1.61323	2.04591	2.08221	1.91378	13.6335	75
SDC1_HUMAN	122686	142730	116012	127143	10.9368	28	763474	847564	710041	773693	8.96075	16.0694	16.84	16.3388	16.4161	2.38221	19
STR3N_HUMAN	39743	50227	53016	47662	14.6834	48	391786	336086	410824	379565	10.2324	10.1441	14.9447	12.9048	12.6645	19.0242	28
SDCB1_HUMAN	192731	196823	169966	186507	7.75844	21	940437	1015255	794661	916784	12.2366	20.4938	19.3866	21.3885	20.4229	4.91038	9
NDKB_HUMAN	293923	175072	325367	264787	29.9374	8	1737133	1511399	1495857	1581463	8.5388	16.92	11.5834	21.7512	16.7516	30.3612	18
VAMP8_HUMAN	7864	8350	9254	8489.33	8.30922	89	601497	881320	809564	764127	19.0204	1.3074	0.947442	1.14308	1.13264	15.9104	88
ALEX_HUMAN	9285	8954	12133	10124	17.2629	84	2061859	1647281	1623268	1.77747e+06	13.8726	0.450322	0.543562	0.747443	0.580442	26.1792	92
RB11B_HUMAN	173357	294661	194367	220795	29.3606	15	1173156	1390480	798334	1.12066e+06	26.7293	14.777	21.1913	24.3466	20.105	24.2548	11
LEG3_HUMAN	211531	243254	332705	262497	23.9382	10	1438211	1700870	1814171	1651084	11.6809	14.7079	14.3017	18.3392	15.783	14.0854	20
TCPQ_HUMAN	194836	178073	198312	190407	5.68363	19	788342	798278	771941	786187	1.69172	24.7147	22.3071	25.69	24.2373	7.18415	6
NSG1_HUMAN	77294	96684	91896	88624.7	11.3969	36	972507	938860	1198993	1.03679e+06	13.6459	7.94791	10.298	7.66443	8.63679	16.7381	34
TCPD_HUMAN	20455	44972	52687	39371.3	42.747	55	1063046	1734143	1869042	1.55541e+06	27.7548	1.92419	2.59333	2.81893	2.44548	19.0283	69
PGAM1_HUMAN	326966	389807	464992	393922	17.5428	3	1332377	1711513	1461463	1.50178e+06	12.8352	24.5401	22.7756	31.8169	26.3775	18.1691	4
KIT_HUMAN	21841	19155	26532	22509.3	16.5871	68	1464590	1784757	2100606	1.78332e+06	17.8325	1.49127	1.07326	1.26306	1.27586	16.4047	84
TFR1_HUMAN	1997	1774	1767	1846	7.08649	96	1551556	1595071	1371516	1.50605e+06	7.86974	0.12871	0.111218	0.128836	0.122921	8.24557	96
Tluc	480519	521429	560913	520954	7.71645	2	2855098	3817607	3850196	3.50763e+06	16.1176	16.8302	13.6585	14.5684	15.0191	10.8739	22
SPP2A_HUMAN	130355	142216	128481	133684	5.57142	27	1826526	1931879	1512132	1.75685e+06	12.43	7.13677	7.36154	8.49668	7.665	9.51042	39
G6PI_HUMAN	49129	70500	60247	59958.7	17.8263	43	985064	1375407	980552	1.11367e+06	20.3541	4.98739	5.12576	6.14419	5.41911	11.6576	43
CLIC1_HUMAN	32074	44934	47266	41424.7	19.7501	52	671407	813716	869988	785037	13.0376	4.77713	5.52207	5.43295	5.24405	7.75759	45
CD59_HUMAN	5472	5595	5493	5520	1.19194	92	1113189	951669	1282802	1.11589e+06	14.8387	0.491561	0.587914	0.428203	0.502559	16.0024	93
PDIA3_HUMAN	3583	4511	3081	3725	19.4765	95	2111489	2372981	1367485	1.95065e+06	26.7442	0.169691	0.190098	0.225304	0.195031	14.4248	95
ARF1_HUMAN	37669	44797	25358	35941.3	27.3612	59	1364221	1340160	660704	1121695	35.6078	2.76121	3.34266	3.83803	3.31397	16.264	59
IF4A1_HUMAN	81806	90262	96886	89651.3	8.43102	35	939630	1186178	1172306	1.09937e+06	12.5994	8.70619	7.60948	8.26457	8.19341	6.73476	38
PUR6_HUMAN	13737	27484	19211	20144	34.3568	70	598663	985825	696221	760236	26.4869	2.29461	2.78792	2.75932	2.61395	10.5941	66
LDHA_HUMAN	196764	262542	309478	256261	22.0942	11	1373652	1713004	1841848	1.64283e+06	14.7219	14.3242	15.3264	16.8026	15.4844	8.05162	21
PRDX6_HUMAN	282374	386499	359335	342736	15.7587	4	2184852	2550052	2612400	2.4491e+06	9.4304	12.9242	15.1565	13.755	13.9452	8.0907	26
RHOA_HUMAN	73129	71981	66563	70557.7	4.97009	40	1184361	1302679	1391779	1.29294e+06	8.04766	6.17455	5.52561	4.78258	5.49425	12.6772	42
IL1B_HUMAN	240481	339491	396396	325456	24.2427	5	935474	1043342	1279911	1.08624e+06	16.2193	25.7069	32.5388	30.9706	29.7388	12.0337	3
TERA_HUMAN	42624	48704	44104	45144	7.02334	50	1476498	1141446	1408122	1342022	13.1918	2.88683	4.26687	3.13211	3.4286	21.4736	58
NSG2_HUMAN	3739	3804	3885	3809.33	1.92018	94	1252220	1480630	1117328	1.28339e+06	14.3094	0.29859	0.256918	0.347705	0.301071	15.0942	94
GDIR1_HUMAN	191402	228078	224180	214553	9.38888	16	1264806	1117705	1302406	1.22831e+06	7.94676	15.1329	20.4059	17.2128	17.5839	15.1049	16
IF5A1_HUMAN	17349	10310	13530	13729.7	25.6652	78	179439	177024	208847	188437	9.40213	9.66847	5.82407	6.47843	7.32365	28.0851	40
LDHB_HUMAN	234806	272012	230842	245887	9.23671	13	873833	1133332	955504	987556	13.4357	26.8708	24.0011	24.1592	25.0104	6.44986	5
KPYM_HUMAN	28899	28238	34294	30477	10.9004	63	647337	974828	809150	810438	20.205	4.46429	2.89672	4.23827	3.86643	21.9159	54
HSPB1_HUMAN	212880	293023	283664	263189	16.6494	9	734184	672671	570528	659128	12.5415	28.9955	43.5611	49.7196	40.7587	26.1109	1
HS71B_HUMAN	96311	100403	108338	101684	6.0137	31	1105743	1127842	1071995	1101860	2.55253	8.71007	8.90222	10.1062	9.2395	8.18997	33
PDC6I_HUMAN	93722	79888	109296	94302	15.6016	34	2473066	2399255	2964151	2.61216e+06	11.7551	3.78971	3.3297	3.68726	3.60222	6.70438	56
CLIC4_HUMAN	52918	55893	58295	55702	4.8357	44	1022069	1391047	1083440	1.16552e+06	16.9632	5.17754	4.01805	5.38055	4.85871	15.129	50
BASP-1_HUMAN	83953	114570	93585	97369.3	16.0784	33	810912	879308	785220	825147	5.89378	10.3529	13.0296	11.9183	11.7669	11.4281	31
PRDX1_HUMAN	150697	61241	154491	122143	43.209	29	2114123	798056	1424040	1.44541e+06	45.5438	7.12811	7.67377	10.8488	8.55022	23.4991	36
NPM_HUMAN	194422	158607	193619	182216	11.2229	22	917024	877445	1070180	954883	10.6602	21.2014	18.076	18.0922	19.1232	9.4116	12
HS71A_HUMAN	234630	283640	279255	265842	10.2011	7	1647683	2750785	2348423	2.24896e+06	24.8219	14.24	10.3112	11.8912	12.1475	16.274	29
ML12B_HUMAN	46349	76634	96873	73285.3	34.6971	39	490514	615010	720230	608585	18.8951	9.44907	12.4606	13.4503	11.7867	17.6811	30
EHD1_HUMAN	24023	35389	39063	32825	23.8872	60	718657	864101	1115329	899362	22.3128	3.34276	4.09547	3.50237	3.64687	10.8754	55
GSTP1_HUMAN	59628	110893	94689	88403.3	29.6416	37	458321	831517	531194	607011	32.588	13.0101	13.3362	17.8257	14.724	18.2768	23
PROF1_HUMAN	227818	214126	179760	207235	11.9474	17	940793	1236169	929361	1035441	16.7976	24.2155	17.3217	19.3423	20.2932	17.4635	10
GNAS3_HUMAN	10722	10707	16523	12650.7	26.5089	81	512641	477794	493768	494734	3.52585	2.09152	2.24092	3.34631	2.55958	26.778	68
1433G_HUMAN	277023	278677	397029	317576	21.6682	6	1991997	2339509	2171008	2.1675e+06	8.01763	13.9068	11.9118	18.2878	14.7021	22.1843	24
CAZA1_HUMAN	157124	185947	178011	173694	8.57171	24	1247080	1199322	1198914	1.21511e+06	2.27895	12.5994	15.5043	14.8477	14.3171	10.6407	25
RAB1A_HUMAN	203365	216439	265402	228402	14.3182	14	1569696	1753646	2035751	1.78636e+06	13.1409	12.9557	12.3422	13.0371	12.7783	2.97266	27
HDGF_HUMAN	644642	853239	752281	750054	13.9078	1	2175049	2058338	2032782	2088723	3.63115	29.638	41.4528	37.0075	36.0328	16.561	2
GFRA1_HUMAN	33467	45794	42213	40491.3	15.6608	53	1138564	1483009	1542287	1.38795e+06	15.7067	2.9394	3.08791	2.73704	2.92145	6.02863	62
HS90B_HUMAN	54679	87743	62475	68299	25.3068	41	1177842	1521612	1418675	1.37271e+06	12.853	4.6423	5.76645	4.40376	4.9375	14.7388	48
ACTN1_HUMAN	11850	25570	21078	19499.3	35.8726	72	1239574	1816778	1663055	1.57314e+06	19.0018	0.955974	1.40744	1.26743	1.21028	19.0942	86
GDIB_HUMAN	95038	105565	108741	103115	6.95594	30	1138720	1033281	1490643	1.22088e+06	19.6166	8.34604	10.2165	7.29491	8.61914	17.1689	35
TPM4_HUMAN	183252	183719	194188	187053	3.30575	20	764724	723220	841340	776428	7.71784	23.9632	25.4029	23.0808	24.149	4.85386	7
ADA30_HUMAN	7524	11845	8850	9406.33	23.5328	87	1272776	1661317	1288277	1.40746e+06	15.63	0.591149	0.712989	0.686964	0.6637	9.66774	91
RAB5C_HUMAN	153423	113073	201256	155917	28.3127	25	978162	808159	963563	916628	10.279	15.6848	13.9914	20.8866	16.8543	21.3197	17
ENPL_HUMAN	9871	17263	13579	13571	27.2346	79	920921	1072737	1282097	1.09192e+06	16.6084	1.07186	1.60925	1.05912	1.24674	25.1857	85
HGS_HUMAN	54936	66999	81384	67773	19.5372	42	1134626	1222318	1419394	1.25878e+06	11.5861	4.84177	5.48131	5.73371	5.35226	8.59001	44
BIP_HUMAN	15967	23085	21096	20049.3	18.3179	71	812348	1541150	1147295	1166931	31.2613	1.96554	1.49791	1.83876	1.7674	13.6836	76
HSP7C_HUMAN	132895	142817	155899	143870	8.0198	26	1454602	1758797	2037587	1.75033e+06	16.6589	9.13618	8.12015	7.65116	8.3025	9.14322	37
cbMSC cells	Total secreted Tluc (RLU)						Secreted Nluc (RLU)					Transfection control (Ratio)
Name	Rep#1	Rep#2	Rep#3	Mean	RSD	Rank	Rep#1	Rep#2	Rep#3	Mean	RSD	Rep#1	Rep#2	Rep#3	Mean	RSD	Rank
CALM2	4766	5097	6368	5410.33	15.6315	9	301689	314971	326738	314466	3.98521	1.57977	1.61824	1.94896	1.71566	11.8298	9
CD151	1389	1429	1180	1332.67	10.0338	33	426242	521738	557261	501747	13.5045	0.325871	0.273892	0.21175	0.270504	21.122	48
CALM1	6336	5749	5705	5930	5.94088	8	295753	372029	388748	352177	14.0765	2.14233	1.54531	1.46753	1.71839	21.485	8
TSN3	1349	617	1096	1020.67	36.4242	38	216712	183185	193580	197826	8.67531	0.622485	0.336818	0.566174	0.508492	29.758	34
ANXA4	1121	750	1012	961	19.8424	45	278418	269317	283662	277132	2.61911	0.402632	0.278482	0.356763	0.345959	18.1455	38
TSN2	573	1084	1312	989.667	38.2375	42	251365	296010	329035	292137	13.3429	0.227955	0.366204	0.398742	0.330967	27.3991	39
TSN18	1041	1027	937	1001.67	5.63448	39	546430	508283	434097	496270	11.5102	0.190509	0.202053	0.21585	0.202804	6.2559	57
CD53	944	725	845	838	13.0868	48	348490	351229	301365	333695	8.40043	0.270883	0.206418	0.280391	0.252564	15.9347	51
TSN7	412	551	828	597	35.4741	56	202934	203909	258021	221621	14.2255	0.203022	0.270219	0.320904	0.264715	22.3386	49
CD63	387	623	541	517	23.1753	61	197297	201644	219621	206187	5.74002	0.196151	0.30896	0.246333	0.250482	22.5641	52
CLD1	578	743	524	615	18.5516	55	339286	522145	362972	408134	24.3655	0.170358	0.142298	0.144364	0.15234	10.2654	70
CALM3	2209	2485	2187	2293.67	7.24012	23	237779	324288	213789	258619	22.4742	0.929014	0.766294	1.02297	0.906093	14.3324	17
CD81	507	509	493	503	1.73316	63	242464	250656	246045	246388	1.66679	0.209103	0.203067	0.20037	0.20418	2.19012	55
TSN4	301	506	568	458.333	30.488	66	165884	181899	174307	174030	4.60328	0.181452	0.278176	0.325862	0.26183	28.102	50
TSN9	450	339	302	363.667	21.1792	72	205577	192436	179763	192592	6.7021	0.218896	0.176162	0.167999	0.187686	14.5644	62
CD9	492	338	249	359.667	34.1818	74	201933	193205	150305	181814	15.1994	0.243645	0.174944	0.165663	0.194751	21.8728	60
ANX11	567	590	399	518.667	20.1036	60	246748	303658	275244	275217	10.3391	0.229789	0.194298	0.144962	0.189683	22.4592	61
TSN8	323	290	527	380	33.7817	69	207469	176447	220666	201527	11.2642	0.155686	0.164355	0.238822	0.186288	24.5332	63
CD37	290	398	389	359	16.6922	75	233586	271258	245698	250181	7.6872	0.124151	0.146724	0.158324	0.143067	12.1466	72
TSN5	308	363	382	351	10.9492	76	340244	374635	326139	347006	7.18867	0.0905233	0.0968943	0.117128	0.101515	13.6839	79
TSN13	255	362	465	360.667	29.1145	73	226938	216703	222450	222030	2.31067	0.112365	0.167049	0.209036	0.162817	29.7721	69
CD82	244	266	235	248.333	6.42195	82	201969	200291	188881	197047	3.61414	0.120811	0.132807	0.124417	0.126011	4.88445	76
TSN6	222	325	173	240	32.3259	84	274566	270813	233363	259581	8.77668	0.0808549	0.120009	0.0741334	0.0916658	27.0275	81
CD316	492	352	330	391.333	22.4543	67	644399	698192	690737	677776	4.30005	0.0763502	0.0504159	0.0477751	0.0581804	27.1411	90
TSN10	506	298	332	378.667	29.4656	70	274969	278072	331651	294897	10.8063	0.184021	0.107166	0.100105	0.130431	35.6851	74
LAP4B	489	689	723	633.667	19.9526	54	344305	381050	327007	350787	7.86759	0.142025	0.180816	0.221096	0.181313	21.8064	64
TSN33	169	236	200	201.667	16.627	86	243339	210929	222474	225581	7.28202	0.0694504	0.111886	0.0898981	0.0904115	23.4732	82
TSN17	150	200	115	155	27.5613	88	223391	271887	218783	238020	12.3602	0.0671468	0.07356	0.0525635	0.0644234	16.7019	89
STAR3	352	361	316	343	6.9422	77	204397	189512	188507	194139	4.58341	0.172214	0.190489	0.167633	0.176779	6.84051	66
PDIA3	128	114	151	131	14.2607	92	541914	675580	901608	706367	25.7391	0.02362	0.0168744	0.0167479	0.0190807	20.6051	96
BIP	145	165	114	141.333	18.1818	91	194163	253143	184217	210508	17.6985	0.0746795	0.0651806	0.0618835	0.0672479	9.87952	88
ICAM1	561	584	432	525.667	15.5857	59	241870	254792	211909	236190	9.31387	0.231943	0.229207	0.203861	0.22167	6.985	54
TFR1	45	53	44	47.3333	10.4216	96	177767	327925	222699	242797	31.7426	0.025314	0.0161622	0.0197576	0.0204113	22.5894	95
CD59	106	87	87	93.3333	11.7532	94	271811	301161	233741	268904	12.571	0.0389977	0.0288882	0.0372207	0.0350355	15.4054	93
NSG2	78	75	76	76.3333	2.00112	95	397139	415064	318662	376955	13.6018	0.0196405	0.0180695	0.0238497	0.0205199	14.5652	94
KPYM	136	217	201	184.667	23.2306	87	214937	251294	253781	240004	9.05995	0.0632744	0.086353	0.0792021	0.0762765	15.4887	86
TSN15	261	223	246	243.333	7.86569	83	225239	235933	339870	267014	23.7146	0.115877	0.0945184	0.0723806	0.0942586	23.0741	80
PUR6	181	152	113	148.667	22.9522	89	224980	212531	202045	213185	5.38569	0.0804516	0.071519	0.0559281	0.0692996	17.9099	87
AAAT	619	1066	858	847.667	26.3876	46	423970	734253	610868	589697	26.4918	0.146001	0.145182	0.140456	0.143879	2.08026	71
ALEX	514	522	406	480.667	13.4785	64	442776	403422	487356	444518	9.44711	0.116086	0.129393	0.0833067	0.109595	21.6423	78
VAMP8	123	97	102	107.333	12.8535	93	306820	290446	266201	287822	7.10028	0.0400887	0.0333969	0.0383169	0.0372675	9.30329	92
ENPL	167	160	100	142.333	25.8748	90	271979	356251	264835	297688	17.0791	0.0614018	0.0449122	0.0377594	0.0480244	25.2467	91
STR3N	411	153	320	294.667	44.4069	79	205633	153870	155756	171753	17.092	0.199871	0.0994346	0.20545	0.168252	35.4603	67
TCPD	151	330	347	276	39.3429	81	305452	316581	316217	312750	2.0217	0.0494349	0.104239	0.109735	0.0878028	37.9726	83
GTR1	489	367	295	383.667	25.5607	68	196754	193309	170979	187014	7.4824	0.248534	0.189851	0.172536	0.20364	19.5596	56
GNAS3	242	300	316	286	13.6139	80	294828	365408	411742	357326	16.4764	0.0820818	0.0821	0.0767471	0.0803096	3.8417	85
TERA	328	320	301	316.333	4.38412	78	239912	281692	249837	257147	8.4886	0.136717	0.113599	0.120479	0.123598	9.60395	77
IF5A1	196	189	318	234.333	30.9567	85	161301	184723	158404	168143	8.58311	0.121512	0.102315	0.200753	0.141527	36.8704	73
CLIC1	425	378	331	378	12.4339	71	187460	188898	202801	193053	4.38873	0.226715	0.200108	0.163214	0.196679	16.2137	59
RHOA	304	616	484	468	33.4646	65	241854	276397	334275	284175	16.4331	0.125696	0.222868	0.144791	0.164451	31.3059	68
ML12B	909	1252	1455	1205.33	22.8962	36	210828	205379	212294	209500	1.73922	0.431157	0.609605	0.68537	0.575377	22.6837	31
ADA30	485	643	525	551	14.9086	58	280834	352138	291808	308260	12.4549	0.1727	0.182599	0.179913	0.178404	2.86939	65
PDC6I	750	611	317	559.333	39.5248	57	462555	419504	416710	432923	5.9364	0.162143	0.145648	0.0760721	0.127954	35.7018	75
EHD1	1194	483	722	799.667	45.2447	49	325454	255730	260363	280516	13.8982	0.366872	0.188871	0.277305	0.277683	32.0514	47
ARF1	1119	1064	711	964.667	22.9506	44	343997	358358	298700	333685	9.3313	0.325294	0.29691	0.238031	0.286745	15.5226	45
SDCB1	1037	909	1339	1095	20.1634	37	195809	186257	178046	186704	4.76151	0.529598	0.488035	0.752053	0.589895	24.0656	30
GFRA1	791	949	783	841	11.1315	47	244240	471195	240861	318765	41.4157	0.323862	0.201403	0.325084	0.283449	25.0687	46
RAB5C	525	875	652	684	25.9036	52	189267	205072	242566	212302	12.8944	0.277386	0.426679	0.268793	0.324286	27.3768	40
ACTN1	668	432	841	647	31.7322	53	728059	771253	862787	787366	8.73725	0.0917508	0.0560127	0.0974748	0.0817461	27.486	84
SPP2A	912	467	923	767.333	33.9037	51	322458	275584	373621	323888	15.1392	0.282828	0.169458	0.247042	0.233109	24.8616	53
KIT	710	355	476	513.667	35.1342	62	272520	258223	232458	254400	7.98062	0.260531	0.137478	0.204768	0.200926	30.6663	58
CLIC4	939	949	1070	986	7.39531	43	266402	379453	292539	312798	18.9214	0.352475	0.250097	0.365763	0.322778	19.609	41
IF4A1	909	914	505	776	30.2456	50	237798	284496	210064	244119	15.4091	0.382257	0.32127	0.240403	0.314643	22.6157	42
HS90B	1132	934	904	990	12.5138	41	360085	365131	281849	335688	13.9101	0.31437	0.255799	0.320739	0.296969	12.054	44
FPRP	2476	2119	2158	2251	8.69964	24	448348	485595	480597	471513	4.28764	0.55225	0.436372	0.449025	0.479215	13.2644	36
GAG_HIV	3630	2901	3046	3192.33	12.0884	14	523825	656526	554379	578243	12.0183	0.69298	0.441871	0.549444	0.561431	22.4395	32
HSP7C	1269	1465	1179	1304.33	11.2116	34	245373	272717	253112	257067	5.48283	0.517172	0.537187	0.465802	0.50672	7.26681	35
NSG1	1179	1132	665	992	28.6455	40	310965	330218	302067	314417	4.57654	0.379142	0.342804	0.22015	0.314032	26.5291	43
GDIB	1425	1388	1949	1587.33	19.7664	29	278502	231841	215472	241938	13.5182	0.511666	0.598686	0.904526	0.671626	30.722	25
PROF1	1380	1604	1303	1429	10.9425	32	190261	170428	194836	185175	7.00663	0.725319	0.94116	0.668768	0.778416	18.4669	21
CAZA1	1924	1433	1175	1510.67	25.187	30	249842	193332	185107	209427	16.8274	0.770087	0.741212	0.634768	0.715356	9.96267	23
TPM4	2238	2929	2605	2590.67	13.3449	18	245152	248470	191116	228246	14.1068	0.912903	1.17881	1.36305	1.15159	19.6514	13
TCPQ	1314	2015	2168	1832.33	24.8515	27	322891	319319	271692	304634	9.38321	0.406948	0.63103	0.797962	0.61198	32.0601	29
NPM	1107	1973	1441	1507	28.9818	31	179744	273202	217176	223374	21.0572	0.615876	0.722176	0.663517	0.66719	7.98053	26
GSTP1	2404	2102	1760	2088.67	15.4264	26	257399	256287	212991	242226	10.4547	0.933959	0.820174	0.826326	0.860153	7.43955	18
RAB1A	804	1034	1952	1263.33	48.0783	35	231920	258312	285125	258452	10.2931	0.346671	0.400291	0.684612	0.477191	38.0604	37
G6PI	2308	2662	2642	2537.33	7.83737	21	390717	383077	448721	407505	8.8092	0.590709	0.694899	0.588785	0.624798	9.71796	27
LDHB	3073	3286	2782	3047	8.30338	15	249384	227400	268822	248535	8.33847	1.23224	1.44503	1.03489	1.23738	16.577	11
LDHA	1108	2045	2069	1740.67	31.4843	28	201709	261026	275313	246016	15.8649	0.549306	0.783447	0.751508	0.694754	18.2755	24
HGS	4286	1607	1809	2567.33	58.1082	19	350480	335761	285528	323923	10.5135	1.22289	0.478614	0.633563	0.778357	50.4522	22
HS71A	3071	2770	1778	2539.67	26.6403	20	494115	466020	539083	499739	7.3748	0.621515	0.594395	0.329819	0.515243	31.2771	33
LEG3	2831	1895	3194	2640	25.3876	17	328230	254145	284950	289108	12.8731	0.862505	0.745637	1.1209	0.90968	21.1093	16
IL1B	2189	1870	2254	2104.33	9.76673	25	265566	279774	235269	260203	8.73627	0.824277	0.668397	0.958052	0.816909	17.746	19
BASP-1	4742	6867	3452	5020.33	34.3489	12	301074	306130	234868	280691	14.1665	1.57503	2.24316	1.46976	1.76265	23.7966	7
PRDX1	2771	2899	2772	2814	2.61599	16	372367	324411	348294	348357	6.88318	0.744158	0.89362	0.795879	0.811219	9.35656	20
SDC1	2208	2733	2366	2435.67	11.0583	22	221972	248499	225745	232072	6.18374	0.99472	1.0998	1.04809	1.04754	5.01594	14
GDIR1	7598	3241	4835	5224.67	42.1937	10	386686	335203	396393	372761	8.82229	1.9649	0.966877	1.21975	1.38384	37.4936	10
NDKB	3518	3233	3021	3257.33	7.65632	13	372939	346990	351942	357290	3.85582	0.943318	0.931727	0.85838	0.911142	5.05508	15
HS71B	5105	4010	6069	5061.33	20.3542	11	340791	607363	406891	451682	30.7331	1.49799	0.660231	1.49155	1.21659	39.6051	12
RB11B	5356	7264	6335	6318.33	15.1006	7	313057	307063	295537	305219	2.91737	1.71087	2.36564	2.14356	2.07335	16.06	5
1433G	17925	15399	11841	15055	20.3026	3	474766	485331	506347	488815	3.2888	3.77554	3.17289	2.33851	3.09565	23.3108	2
PRDX6	9814	8659	8124	8865.67	9.7426	5	492385	436153	423596	450711	8.12771	1.99316	1.98531	1.91787	1.96544	2.10594	6
HSPB1	8000	9712	8834	8848.67	9.67484	6	350077	395908	393293	379759	6.77768	2.28521	2.4531	2.24616	2.32816	4.72252	4
PGAM1	15693	10269	10127	12029.7	26.3792	4	549700	466265	424689	480218	13.2571	2.85483	2.2024	2.38457	2.4806	13.5714	3
Tluc	21488	25856	22130	23158	10.1843	2	3661165	4473204	3179195	3771188	17.3416	0.586917	0.57802	0.696088	0.620342	10.5989	28
HDGF	40478	36415	30669	35854	13.746	1	710070	700495	526517	645694	16.0016	5.70056	5.19847	5.82488	5.57464	5.94929	1
FreeStyle 293F cells	Total secreted Tluc (RLU)						Secreted Nluc (RLU)					Transfection control (Ratio)
Name	Rep#1	Rep#2	Rep#3	Mean	RSD	Rank	Rep#1	Rep#2	Rep#3	Mean	RSD	Rep#1	Rep#2	Rep#3	Mean	RSD	Rank
TSN3_HUMAN	7194684	8725545	7565968	7.82873e+06	10.2001	10	57398600	78570696	68484128	6.81511e+07	15.539	12.5346	11.1053	11.0478	11.5626	7.28466	36
TSN18_HUMAN	6572628	7047776	7066544	6.89565e+06	4.05911	11	105319296	83874048	126140720	1.05111e+08	20.1064	6.24067	8.40281	5.60211	6.74853	21.7498	55
TSN2_HUMAN	5171976	4879720	5166047	5072581	3.29317	13	37600728	42434168	37030896	3.90219e+07	7.608	13.755	11.4995	13.9506	13.0684	10.4236	30
CD63_HUMAN		4721055	4068012	4.39453e+06	10.5079	19		15150906	13831617	1.44913e+07	6.43752		31.1602	29.411	30.2856	4.08414	10
gag_HIV	4326294	5928629	4366869	4.87393e+06	18.7451	14	79983488	90246912	80846640	8.36923e+07	6.80206	5.40898	6.56934	5.40142	5.79325	11.6019	61
CD53_HUMAN	4214842	4862549	4496922	4524771	7.17717	17	25330634	31523400	30072968	2.89757e+07	11.1781	16.6393	15.4252	14.9534	15.6726	5.54965	25
TSN4_HUMAN	3446981	4434988	3928563	3936844	12.5495	23	37337800	25737374	40564800	34546658	22.5719	9.23188	17.2317	9.68466	12.0494	37.2939	31
TSN9_HUMAN	2620139	3921141	2177654	2.90631e+06	31.1834	31	56809712	80786184	57580212	6.50587e+07	20.9439	4.61213	4.85373	3.78195	4.41594	12.7307	64
CD81_HUMAN	1724942	2506338	1829185	2020155	21.0014	43	17895244	19719858	20175658	1.92636e+07	6.26433	9.63911	12.7097	9.0663	10.4717	18.7096	38
CD151_HUMAN	1570116	2095508	2024943	1.89686e+06	15.0331	47	30489192	33882912	30085614	31485906	6.62408	5.14975	6.18456	6.7306	6.02164	13.334	59
STAR3_HUMAN	2133482	2780548	2426811	2446947	13.2411	38	96860072	75818616	79251968	8.39769e+07	13.4423	2.20264	3.66737	3.06215	2.97739	24.7207	76
TSN7_HUMAN	1775593	1819777	1701330	1.76557e+06	3.39022	50	20321068	27742728	21784180	2.32827e+07	16.8847	8.7377	6.55947	7.80993	7.70237	14.1916	52
CALM1_HUMAN	3252090	3919841	3868671	3.6802e+06	10.0983	27	9296163	11948199	9983508	10409290	13.2222	34.9831	32.807	38.7506	35.5136	8.46753	5
LAP4B_HUMAN	1427786	1816507	1463107	1.56913e+06	13.6992	55	27101576	39416772	28590212	3.17029e+07	21.2025	5.26828	4.60846	5.11751	4.99808	6.91745	63
FPRP_HUMAN		2375730	1209107	1.79242e+06	46.0231	49		15444708	14522182	14983445	4.35363		15.3822	8.32593	11.854	42.0912	33
CD9_HUMAN	1316523	1207038	1022356	1.18197e+06	12.5787	61	4678988	4124585	4176507	4.32669e+06	7.07697	28.1369	29.2645	24.4787	27.2934	9.16669	15
STR3N_HUMAN	1374866	1807204	1430964	1537678	15.289	56	36088972	36110552	35350384	3.585e+07	1.20722	3.80966	5.00464	4.04794	4.28741	14.7516	66
CD82_HUMAN	934976	1001312	1047521	994603	5.68786	64	13068081	8740222	14184298	1.19975e+07	23.9682	7.15465	11.4564	7.38507	8.66537	27.9252	47
ICAM1_HUMAN	1312643	1981301	1509687	1.60121e+06	21.4585	54	43034364	36236816	38868136	39379772	8.70379	3.05022	5.46765	3.88413	4.134	29.7032	68
CALM2_HUMAN	2546915	3053948	2701068	2.76731e+06	9.39274	32	6570738	6133550	5723229	6.14251e+06	6.89988	38.7615	49.7909	47.1948	45.2491	12.7437	2
SDC1_HUMAN	7555002	11606605	7899948	9.02052e+06	24.9015	9	29327310	27051522	27960278	2.8113e+07	4.07483	25.761	42.9056	28.2542	32.3069	28.6718	9
TSN13_HUMAN	898196	1111790	912374	974120	12.2609	66	19596810	25867848	22644442	2.2703e+07	13.8128	4.58338	4.29796	4.02913	4.30349	6.44049	65
TSN6_HUMAN	765130	998942	1007815	923962	14.895	68	44328044	53843280	50809176	4.96602e+07	9.78765	1.72606	1.85528	1.98353	1.85496	6.93997	81
CALM3_HUMAN	2536645	2642867	2919955	2.69982e+06	7.33013	34	7463532	8219387	7914484	7865801	4.8345	33.9872	32.1541	36.8938	34.345	6.95894	6
CD37_HUMAN	742573	868868	775838	795760	8.22634	74	20295960	20049816	22349108	2.08983e+07	6.04094	3.65872	4.33355	3.47145	3.82124	11.8664	70
TSN8_HUMAN	393876	1242459	521122	719152	63.6362	79	15303420	40616852	21474248	2.57982e+07	51.1627	2.57378	3.05897	2.42673	2.68649	12.3153	77
SDCB1_HUMAN	8765797	12290076	8855625	9.9705e+06	20.1526	8	26259156	24209156	23838122	2.47688e+07	5.26445	33.3819	50.7662	37.149	40.4324	22.6191	3
TSN33_HUMAN	408790	506790	504972	473517	11.8397	83	33243596	28097364	32603784	3.13149e+07	8.9567	1.22968	1.80369	1.54881	1.5274	18.8297	85
CD316_Human	477602	550030	505748	511127	7.1435	82	26290566	31634930	25683890	2.78698e+07	11.7503	1.81663	1.73868	1.96913	1.84148	6.36529	84
CLD1_HUMAN	296418	476103	406298	392940	23.053	86	19630934	19649482	21795132	20358516	6.11135	1.50995	2.42298	1.86417	1.93237	23.8214	80
GTR1_HUMAN	400701	408348	428788	412612	3.51927	85	24623474	19131550	23988078	22581034	13.304	1.62731	2.13442	1.7875	1.84975	14.0139	82
TSN10_HUMAN	393410	489242	398776	427143	12.6062	84	44171288	43307056	45573540	44350628	2.57907	0.890646	1.12971	0.875017	0.965123	14.7905	86
TSN15_HUMAN	871084	910637	884760	888827	2.26002	70	34517144	37335044	38723876	36858688	5.81529	2.52363	2.43909	2.28479	2.41584	5.01292	78
TSN17_HUMAN	165782	212687	182632	187034	12.7037	91	34142296	25738604	30706764	30195888	13.9922	0.485562	0.826335	0.594761	0.635553	27.3793	88
AAAT_HUMAN	953869	883809	908470	915383	3.8823	69	112622688	114860720	110614496	1.12699e+08	1.88479	0.84696	0.769461	0.821294	0.812572	4.85847	87
TSN5_HUMAN	66141	113385	60435	79987	36.3358	94	32555038	35312772	28195782	3.20212e+07	11.2063	0.203167	0.321088	0.214341	0.246198	26.4406	95
ANX11_HUMAN	926430	1052290	988092	988937	6.36383	65	18860782	17841980	17689634	1.81308e+07	3.51202	4.91194	5.89783	5.58571	5.46516	9.21987	62
CD59_HUMAN	28713	33358	34415	32162	9.43137	96	7567489	6002095	7721668	7097084	13.4057	0.379426	0.555773	0.445694	0.460297	19.3518	89
TFR1_HUMAN	31950	109095	36959	59334.7	72.7508	95	32300048	26539940	29720742	2.95202e+07	9.77392	0.0989163	0.41106	0.124354	0.211443	81.9794	96
NSG2_HUMAN	101467	92182	94195	95948	5.0907	93	30928928	21462810	22069180	24820306	21.3491	0.328065	0.429496	0.426817	0.394793	14.6415	93
KIT_Human	168836	282155	210554	220515	25.9903	90	61514740	61943544	62480172	6.19795e+07	0.780449	0.274464	0.455503	0.336993	0.355654	25.854	94
PDIA3_HUMAN	248500	189736	240259	226165	14.0678	89	14577645	9793470	12656460	12342525	19.5056	1.70466	1.93737	1.89831	1.84678	6.74783	83
ADA30_HUMAN	158081	143637	168202	156640	7.8816	92	40307504	35719436	39216236	38414392	6.23941	0.392188	0.402126	0.428909	0.407741	4.65831	92
VAMP8_HUMAN	233550	340348	211532	261810	26.3172	88	61528644	55627120	59057928	5.87379e+07	5.04572	0.379579	0.611838	0.358177	0.449865	31.2717	90
ENPL_HUMAN	493853	234701	412426	380327	34.8449	87	13190859	6634681	9296137	9.70723e+06	33.9681	3.7439	3.53749	4.43653	3.90597	12.0565	69
BIP_HUMAN	828028	579153	590475	665885	21.1048	81	16146160	15567704	16339447	1.60178e+07	2.50704	5.12833	3.72022	3.6138	4.15412	20.3501	67
GFRA1_HUMAN		812499	960909	886704	11.835	71		25864432	25146082	25505257	1.99155		3.14138	3.82131	3.48134	13.8103	73
TCPD_HUMAN	625848	929250	691702	748933	21.3093	76	24760530	18875062	21703596	2.17797e+07	13.5147	2.5276	4.92316	3.18704	3.54593	34.8977	72
GNAS3_HUMAN	820235	638566	659880	706227	14.0617	80	23163568	23396958	20584084	2.23815e+07	6.97453	3.54106	2.72927	3.20578	3.1587	12.9147	75
CAZA1_HUMAN	851426	939495	796883	862601	8.34218	72	7018522	7378405	7602119	7.33302e+06	4.01519	12.1311	12.733	10.4824	11.7822	9.88949	34
IF5A1_HUMAN	530343	864609	814729	736560	24.4817	77	12125724	9621072	14005614	11917470	18.4576	4.3737	8.98662	5.81716	6.39249	36.913	57
ALEX_HUMAN	578236	867899	829551	758562	20.7418	75	166408240	168073200	180430752	1.71637e+08	4.46327	0.34748	0.516382	0.459761	0.441208	19.4841	91
HS90B_HUMAN	706945	852871	840987	800268	10.1264	73	14009026	13557722	13511137	1.36926e+07	2.00836	5.04635	6.29067	6.2244	5.85381	11.959	60
PUR6_HUMAN	1207166	906507	1328716	1147463	18.9413	62	15415597	8315790	13569286	1.24336e+07	29.6266	7.83081	10.901	9.79208	9.50798	16.3516	43
NSG1_HUMAN	790167	1095072	924366	936535	16.3172	67	14827508	14024037	14560590	1.44707e+07	2.82783	5.32906	7.80854	6.34841	6.49534	19.1868	56
TERA_HUMAN	663996	832931	673288	723405	13.1276	78	7301021	12057691	7236465	8865059	31.1909	9.09456	6.90788	9.3041	8.43552	15.7324	50
HGS_HUMAN	1076808	1031656	1073731	1.06073e+06	2.37829	63	19591610	15505880	17097946	1.73985e+07	11.8365	5.49627	6.65332	6.27988	6.14316	9.61261	58
ML12B_HUMAN	1321030	842158	1825450	1329546	36.9826	58	22384382	11851851	23158010	1.91314e+07	33.0145	5.90157	7.10571	7.88259	6.96329	14.3346	54
SPP2A_HUMAN	1905767	2585199	2723531	2.40483e+06	18.201	39	32084436	31191816	34010140	3.24288e+07	4.44165	5.93985	8.28807	8.008	7.41197	17.3039	53
CLIC4_HUMAN	1438567	943874	1271881	1.21811e+06	20.6626	60	18202792	9498341	14252692	1.39846e+07	31.1658	7.903	9.93725	8.92379	8.92135	11.401	46
ACTN1_HUMAN	1420995	932891	1322248	1225378	21.0603	59	71808712	50676956	63622828	6.20362e+07	17.1752	1.97886	1.84086	2.07826	1.96599	6.06426	79
IF4A1_HUMAN	1222434	1169769	1744876	1.37903e+06	23.0545	57	9713643	12228050	12520373	1.14874e+07	13.4323	12.5847	9.56628	13.9363	12.0291	18.5996	32
HS71B_HUMAN	1961618	1958848	1961640	1960702	0.0818915	44	22181242	22263814	20047742	2.14976e+07	5.84387	8.84359	8.79835	9.78484	9.14226	6.09206	44
PROF1_HUMAN	1386310	1871607	1592871	1.61693e+06	15.062	53	18439008	19023364	18506526	1.86563e+07	1.7135	7.51835	9.83846	8.60708	8.65463	13.4123	48
HS71A_HUMAN	1758618	2293948	2287705	2.11342e+06	14.5398	42	27042614	24495044	30430036	2.73226e+07	10.8972	6.50314	9.36495	7.51792	7.79533	18.6129	51
LEG3_HUMAN	1876758	2078734	1855769	1937087	6.35583	45	22969036	18012230	19634574	20205280	12.5076	8.17082	11.5407	9.45154	9.72101	17.4983	42
GDIR1_HUMAN	1681922	1683575	2144647	1.83671e+06	14.5193	48	9518130	7916519	11420738	9.61846e+06	18.2385	17.6707	21.2666	18.7785	19.2386	9.57223	23
ANXA4_HUMAN	1698182	1658702	1783786	1.71356e+06	3.73163	52	12422727	9145553	12929525	1.14993e+07	17.8626	13.67	18.1367	13.7962	15.201	16.7306	26
PRDX1_HUMAN	1964310	1964502	1878445	1.93575e+06	2.56385	46	18350314	12842238	13333494	1.4842e+07	20.5376	10.7045	15.2972	14.0882	13.3633	17.8145	29
RHOA_HUMAN	1823430	1929671	1494309	1.74914e+06	12.9773	51	21775618	16675745	15391866	17947743	18.8136	8.37372	11.5717	9.70843	9.88463	16.2501	41
HSPB1_HUMAN	3737422	4274985	4354837	4.12241e+06	8.1456	20	17439204	20045724	17828504	1.84378e+07	7.62581	21.4312	21.3262	24.4263	22.3945	7.86048	20
TPM4_HUMAN	2473275	2956394	2523160	2650943	10.0229	36	8884930	12573443	9038545	1.01656e+07	20.5263	27.8367	23.513	27.9156	26.4218	9.53521	17
RB11B_HUMAN	3254463	4508678	3507741	3.75696e+06	17.6528	25	13499335	15350255	12622814	1.38241e+07	10.0724	24.1083	29.372	27.7889	27.0897	9.96907	16
LDHB_HUMAN	2565907	2513272	2903305	2660828	7.95369	35	11499509	7632546	8303488	9145181	22.5947	22.3132	32.9284	34.9649	30.0688	22.5926	11
LDHA_HUMAN	2220960	3036298	2230965	2.49607e+06	18.7444	37	12246860	9788301	8394395	1.01432e+07	19.2306	18.1349	31.0197	26.5768	25.2438	25.9271	19
PRDX6_HUMAN	2259788	2472062	2307897	2.34658e+06	4.74303	40	15867801	14510369	17120464	15832878	8.24486	14.2413	17.0365	13.4803	14.9194	12.5511	28
G6PI_HUMAN	3236922	2315669	2604685	2719092	17.3279	33	34731912	24589926	30823282	3.00484e+07	17.0232	9.31973	9.41715	8.45038	9.06242	5.87342	45
HSP7C_HUMAN	4085804	4778310	4468561	4444225	7.8055	18	26735836	26037540	26052742	2.62754e+07	1.51794	15.2821	18.3516	17.152	16.9286	9.13777	24
TCPQ_HUMAN	3884379	4358310	4065193	4.10263e+06	5.82975	21	20064172	17429148	19943580	1.91456e+07	7.77066	19.3598	25.0059	20.3835	21.583	13.9375	21
PDC6I_HUMAN	2211713	2568249	1945506	2.24182e+06	13.9378	41	69383272	72535192	62930136	6.82829e+07	7.17042	3.18767	3.54069	3.09153	3.2733	7.22531	74
RAB5C_HUMAN	3242955	4177201	3707407	3.70919e+06	12.5937	26	12687384	8525541	9570937	1.02613e+07	21.0997	25.5605	48.9963	38.7361	37.7643	31.109	4
CLIC1_HUMAN	5973860	1560265	2840007	3458044	65.6665	30	47219652	13719105	32375124	31104627	53.9674	12.6512	11.3729	8.77219	10.9321	18.0819	37
IL1B_HUMAN	2845258	4764613	2833003	3480958	31.9365	29	14954262	19895452	13666494	1.61721e+07	20.3326	19.0264	23.9483	20.7296	21.2347	11.7709	22
PGAM1_HUMAN	4445695	4960922	4688265	4698294	5.48624	16	16212375	13278162	12671387	1.4054e+07	13.4744	27.4216	37.3615	36.9988	33.9273	16.615	8
EHD1_HUMAN	3255615	3632754	3782146	3.55684e+06	7.62898	28	47617052	37399436	40465956	4.18275e+07	12.5351	6.83708	9.71339	9.34649	8.63232	18.1355	49
NPM_HUMAN	5996401	1742968	3949186	3896185	54.5973	24	51766056	2138958	44754340	3.28865e+07	81.6686	11.5837	81.4868	8.82414	33.9649	121.238	7
NDKB_HUMAN	3663629	4116746	4278970	4.01978e+06	7.93387	22	16841398	12337044	13956943	1.43785e+07	15.868	21.7537	33.369	30.6584	28.5937	21.2518	13
KPYM_HUMAN	4199020	1866264	8110622	4725302	66.7739	15	57459156	19441252	57295520	44731976	48.964	7.30783	9.59951	14.1558	10.3544	33.6652	39
RAB1A_HUMAN	10568307	11484860	12027717	1.13603e+07	6.49311	6	39776396	36220312	38340932	3.81125e+07	4.69402	26.5693	31.7083	31.3704	29.8827	9.61913	12
HDGF_HUMAN	6381353	6905065	7235692	6.8407e+06	6.29746	12	23619080	25275382	25498364	2.47976e+07	4.14035	27.0178	27.3193	28.3771	27.5714	2.58908	14
ARF1_HUMAN	14629292	17672048	17929478	16743606	10.9628	4	35566048	33933388	40595068	36698168	9.46135	41.1327	52.0786	44.1666	45.7927	12.3409	1
GSTP1_HUMAN		12464550	8526892	10495721	26.5284	7		258570800	327686752	293128776	16.6727		4.82056	2.60215	3.71135	42.2663	71
1433G_HUMAN	18316606	8932500	20567394	1.59388e+07	38.7177	5	147195232	92560872	163294464	1.3435e+08	27.5958	12.4437	9.65041	12.5953	11.5631	14.3405	35
GDIB_HUMAN	22491108	20474298	24208182	22391196	8.34679	3	227810144	175947232	267597504	223784960	20.5365	9.87274	11.6366	9.04649	10.1853	12.9898	40
BASP-1_Human	36849272	45862720	44451576	42387856	11.4376	2	264672432	295764576	289465568	2.83301e+08	5.80205	13.9226	15.5065	15.3564	14.9285	5.85705	27
Tluc	54010104			54010104	#DIV/0!	1	213123776			213123776	#DIV/0!	25.3421			25.3421	#DIV/0!	18

## Sheet: Supplementary Figure 4
Supplementary Figure 4. Effect of filtration on CALM1-engineered EVs
	Relative HiBiT activity		Relative mNG+ EV concentration
Fraction No.	Before	After	Before	After
0	0.0021	0.00195	0.0701	0.0701
1	0.158	0.0275	1	0.0856
2	0.0706	0.0151	0.561	0.0694
3	0.0105	0.00628	0.198	0.0637
4	0.0359	0.0312	0.118	0.0602
5	0.15	0.126	0.0524	0.0623
6	0.619	0.518	0.0368	0.0552
7	1	0.997	0.0326	0.058
8	0.807	0.831	0.0354	0.0538
9	0.473	0.454	0.0318	0.0524
10	0.186	0.174	0.0142	0.0467
11	0.0586	0.0476	0.0262	0.0517
12	0	0	0.0326	0.0396

[truncated: 4 more sheets: Supplementary Figure 5, Supplementary Figure 6, Supplementary Figure 7, Supplementary Figure 9]
